# Supplementary material for: Genome-Wide Identification and Expression Analysis of the Cys2His2 Zinc Finger Protein Gene Family in Flammulina filiformis
Source: J Fungi (Basel). 2024 Sep 11;10(9):644. doi: 10.3390/jof10090644 (PMC11433517; doi:10.3390/jof10090644)
Supplement: Supplementary file 1 [file jof-10-00644-s001.zip]

Archive with 9 entries (9 files):
- Figure S1 Synteny analysis of FfC2H2 ZFP genes.tif
- Figure S2 Motif sequences identified in FfC2H2-ZFPs of F. filiformis.tif
- Figure S3 Alignment of C2H2 domains across FfC2H2-ZFPs.tif
- Figure S4 The identification of the predicted cis-acting elements within the promoter regions extending 2000 base pairs upstream of the FfC2H2-ZFP genes.tif
- Table S1 Gene-specific primer pairs employed for qRT-PCR.xlsx
- Table S2 Information on the C2H2-ZFPs in F. filiformis.xlsx
- Table S3  Sequences of the 58 FfC2H2-ZFP  genes identified in this study..xlsx
- Table S4 KaKs value for the collainear gene pairs between F. filiformis and four other representative species.xlsx
- Table S5 FPKM values of 58 FfC2H2-ZFP genes.xlsx
