# Supplementary material for: Genome-Wide Identification and Expression Analysis of the Cys2His2 Zinc Finger Protein Gene Family in Flammulina filiformis
Source: J Fungi (Basel). 2024 Sep 11;10(9):644. doi: 10.3390/jof10090644 (PMC11433517; doi:10.3390/jof10090644)
Supplement: Supplementary file 1 [file jof-10-00644-s001.zip › Table S1 Gene-specific primer pairs employed for qRT-PCR.xlsx]

## Sheet: Sheet1
Table S1 Gene-specific primer pairs employed for qRT-PCR
Sequence ID	Primer ID	Primer Sequence
FfC2H2-ZFP3	FfC2H2-ZFP3_F	GACACCAGCGAACGACCA
FfC2H2-ZFP3	FfC2H2-ZFP3_R	TTGGTTCGGGCTCTGCAG
FfC2H2-ZFP6	FfC2H2-ZFP6_F	CCGTCTGAAGCCACACGT
FfC2H2-ZFP6	FfC2H2-ZFP6_R	GGGAGGCGACTGAAGCTG
FfC2H2-ZFP11	FfC2H2-ZFP11_F	AACGCTTCAATCGGCCCA
FfC2H2-ZFP11	FfC2H2-ZFP11_R	TGACATTGAATGCGCGCG
FfC2H2-ZFP15	FfC2H2-ZFP15_F	ATCCAGTCCAAGCGCCAC
FfC2H2-ZFP15	FfC2H2-ZFP15_R	CACAGGCGCTGAGGGTAC
FfC2H2-ZFP17	FfC2H2-ZFP17_F	ACATGCAGATGCCGCCAT
FfC2H2-ZFP17	FfC2H2-ZFP17_R	GGGAGAGAGTGGCGGGTA
FfC2H2-ZFP19	FfC2H2-ZFP19_F	TCCGTTCTGTCCGGCCTA
FfC2H2-ZFP19	FfC2H2-ZFP19_R	TGGCTTGACTTCGGGCAG
FfC2H2-ZFP29	FfC2H2-ZFP29_F	TCTTGCTCCCAACGGCAG
FfC2H2-ZFP29	FfC2H2-ZFP29_R	ACAGGGATTGCAGCCGTC
FfC2H2-ZFP32	FfC2H2-ZFP32_F	CCGCGAGCGACTACGTAG
FfC2H2-ZFP32	FfC2H2-ZFP32_R	CCTTCGCCGATAGCCCAG
FfC2H2-ZFP34	FfC2H2-ZFP34_F	ACGCGCAAAGACGGAGAA
FfC2H2-ZFP34	FfC2H2-ZFP34_R	CAGGTTCCTTCGTGCCGT
FfC2H2-ZFP35	FfC2H2-ZFP35_F	CTCGAGGGAAGGTCCGGA
FfC2H2-ZFP35	FfC2H2-ZFP35_R	ACTTCCGCCCGTGGAATG
FfC2H2-ZFP41	FfC2H2-ZFP41_F	GGCACGTCCGTACACACA
FfC2H2-ZFP41	FfC2H2-ZFP41_R	GTACCGGGAAAAGCGCCT
FfC2H2-ZFP43	FfC2H2-ZFP43_F	ATCTTCTCGAGCGCGACG
FfC2H2-ZFP43	FfC2H2-ZFP43_R	TCTCGCACGTTGGGCATT
FfC2H2-ZFP47	FfC2H2-ZFP47_F	TGGAAGCCGACGACACAC
FfC2H2-ZFP47	FfC2H2-ZFP47_R	GTCGTCGTCGTTGGGTGT
FfC2H2-ZFP48	FfC2H2-ZFP48_F	CACGTTTGCCTTTGCGCT
FfC2H2-ZFP48	FfC2H2-ZFP48_R	AGCCTTCGTCCTCCTCGT
FfC2H2-ZFP50	FfC2H2-ZFP50_F	CGAGTCTGCCAGCAAGCT
FfC2H2-ZFP50	FfC2H2-ZFP50_R	TACGGCAAGGCTGGGTTG
FfC2H2-ZFP52	FfC2H2-ZFP52_F	GATCATGGGTCGCCTGGG
FfC2H2-ZFP52	FfC2H2-ZFP52_R	GGGACAAGACACGGGTGG
FfC2H2-ZFP54	FfC2H2-ZFP54_F	CAAACGCTTCAACCGCCC
FfC2H2-ZFP54	FfC2H2-ZFP54_R	TTGAACTCGCGCCCACAT
FfC2H2-ZFP56	FfC2H2-ZFP56_F	AACCACGAGGAACAGGCG
FfC2H2-ZFP56	FfC2H2-ZFP56_R	GACGAGCTACGATGGGCC
FfC2H2-ZFP8	FfC2H2-ZFP8_F	TCGCCTCCTCGACCAAGA
FfC2H2-ZFP8	FfC2H2-ZFP8_R	CCCACCCAGTTCAGCGTT
FfC2H2-ZFP12	FfC2H2-ZFP12_F	AAGGCCCAGGCGAATGTC
FfC2H2-ZFP12	FfC2H2-ZFP12_R	TTACACTCTGCACCGCCG
FfC2H2-ZFP40	FfC2H2-ZFP40_F	CCGACTGGAGCCCCAAAG
FfC2H2-ZFP40	FfC2H2-ZFP40_R	GTCCAAGCCCGAGTCACC
FfC2H2-ZFP46	FfC2H2-ZFP46_F	ACCCATACGCGCATACCG
FfC2H2-ZFP46	FfC2H2-ZFP46_R	GACGAGCGGCTAGAGCTG
FfC2H2-ZFP53	FfC2H2-ZFP53_F	TGGCGTCGCATCCAACTT
FfC2H2-ZFP53	FfC2H2-ZFP53_R	TGCTCTGCGACGACGTTT
