# Supplementary material for: Genome-Wide Identification and Expression Analysis of the Cys2His2 Zinc Finger Protein Gene Family in Flammulina filiformis
Source: J Fungi (Basel). 2024 Sep 11;10(9):644. doi: 10.3390/jof10090644 (PMC11433517; doi:10.3390/jof10090644)
Supplement: Supplementary file 1 [file jof-10-00644-s001.zip › Table S2 Information on the C2H2-ZFPs in F. filiformis.xlsx]

## Sheet: Sheet2
TableS2 Information of C2H2-ZFPs in F. filiformis
gene name	gene ID	CDS length	Number of amino acids	Protein MW (kDa)	pI	Predicted subcellular localization	Location	Exons	Introns	Number of C2H2 domain
FfZFP11	v5-204266	435	144	15976.2	11.7982	Nuclear	Chr03	3	2	2
FfZFP33	v5-209542	510	169	18971.7	10.9044	Nuclear	Chr07	3	2	1
FfZFP53	v5-212204	573	190	20936	10.9968	Nuclear	Chr10	8	7	1
FfZFP54	v5-212370	693	230	25546.4	9.6521	Nuclear	Chr10	2	1	2
FfZFP20	v5-205001	678	225	26172.1	8.1005	Nuclear	Chr03	4	3	2
FfZFP14	v5-204339	735	244	26650.9	8.728	Nuclear	Chr03	2	1	1
FfZFP42	v5-210271	726	241	27021.3	6.8919	Nuclear	Chr07	10	9	2
FfZFP17	v5-204790	744	247	27208.4	9.3404	Nuclear	Chr03	5	4	1
FfZFP57	v5-214004	738	245	27752.7	7.2134	Nuclear	Chr12	3	2	3
FfZFP18	v5-204800	741	246	27818.8	6.3009	Nuclear	Chr03	9	8	2
FfZFP52	v5-211766	747	248	28069.1	6.4856	Nuclear	Chr09	2	1	1
FfZFP49	v5-211193	822	273	30249.7	9.9532	Nuclear	Chr09	4	3	2
FfZFP58	v5-214016	819	272	30503.6	7.4474	Nuclear	Chr12	5	4	3
FfZFP23	v5-206207	837	278	30566	8.34	Nuclear	Chr04	2	1	3
FfZFP12	v5-204307	873	290	31089.5	7.9209	Nuclear	Chr03	4	3	2
FfZFP47	v5-210790	831	276	31259.3	7.8673	Nuclear	Chr08	5	4	1
FfZFP50	v5-211318	837	278	31294.5	8.2752	Nuclear	Chr09	3	2	2
FfZFP31	v5-209321	861	286	31457.6	9.5465	Nuclear	Chr07	4	3	2
FfZFP16	v5-204715	882	293	32423.2	7.5629	Nuclear	Chr03	1	0	2
FfZFP55	v5-212463	885	294	32605	10.5273	Nuclear	Chr10	3	2	3
FfZFP4	v5-201942	861	286	33152.1	8.0465	Nuclear	Chr02	3	2	3
FfZFP38	v5-210135	909	302	33405.5	5.9134	Nuclear	Chr07	8	7	2
FfZFP37	v5-210132	993	330	35732.8	7.0315	Nuclear	Chr07	6	5	2
FfZFP35	v5-210073	960	319	35901.4	7.0548	Nuclear	Chr07	4	3	2
FfZFP48	v5-210805	969	322	36032.3	7.4223	Nuclear	Chr08	3	2	2
FfZFP6	v5-202512	978	325	36143	6.875	Nuclear	Chr02	2	1	2
FfZFP9	v5-203860	1020	339	37852.7	5.9952	Nuclear	Chr03	2	1	1
FfZFP45	v5-210650	1035	344	38269.8	6.984	Nuclear	Chr08	5	4	4
FfZFP13	v5-204336	1062	353	39601.6	10.1297	Nuclear	Chr03	5	4	2
FfZFP2	v5-201356	1071	356	39847.5	6.8541	Nuclear	Chr01	2	1	2
FfZFP34	v5-209612	1113	370	40043.3	9.4848	Nuclear	Chr07	2	1	2
FfZFP21	v5-205810	1110	369	40395.7	5.6634	Nuclear	Chr04	8	7	2
FfZFP30	v5-209022	1110	369	40567.5	7.8994	Nuclear	Chr06	4	3	2
FfZFP44	v5-210455	1101	366	41130.9	6.8815	Nuclear	Chr08	6	5	4
FfZFP43	v5-210450	1116	371	41520.8	6.5478	Nuclear	Chr08	2	1	4
FfZFP22	v5-205828	1134	377	41656.9	9.2574	Nuclear	Chr04	4	3	2
FfZFP3	v5-201936	1155	384	41687.7	6.4511	Nuclear	Chr02	3	2	1
FfZFP51	v5-211431	1200	399	44292.4	7.6751	Nuclear	Chr09	4	3	1
FfZFP24	v5-206636	1224	407	45763.9	9.2406	Nuclear	Chr04	8	7	3
FfZFP26	v5-207229	1260	419	46695.7	7.0035	Nuclear	Chr05	9	8	2
FfZFP56	v5-212490	1329	442	49311.1	7.1892	Nuclear	Chr10	6	5	2
FfZFP15	v5-204487	1323	440	49420.9	5.5024	Nuclear	Chr03	3	2	3
FfZFP28	v5-208685	1428	475	53364.7	6.7839	Nuclear	Chr06	5	4	6
FfZFP27	v5-207566	1476	491	53716.2	9.683	Nuclear	Chr05	5	4	2
FfZFP25	v5-206658	1431	476	54066.6	6.923	Nuclear	Chr04	9	8	2
FfZFP8	v5-203757	1437	478	54191.8	8.5256	Nuclear	Chr03	4	3	7
FfZFP29	v5-208845	1548	515	56303.6	8.8415	Nuclear	Chr06	4	3	2
FfZFP40	v5-210143	1569	522	58317.4	8.281	Nuclear	Chr07	5	4	2
FfZFP32	v5-209491	1677	558	62279.5	5.6065	Nuclear	Chr07	3	2	2
FfZFP19	v5-204915	1773	590	63024.3	4.5408	Nuclear	Chr03	4	3	2
FfZFP41	v5-210144	1704	567	63425.6	5.4935	Nuclear	Chr07	7	6	2
FfZFP36	v5-210122	1773	590	63906.1	6.8277	Nuclear	Chr07	6	5	2
FfZFP5	v5-202412	1740	579	63962.6	8.3608	Nuclear	Chr02	2	1	3
FfZFP1	v5-200725	1866	621	67663.5	5.7532	Nuclear	Chr01	3	2	4
FfZFP7	v5-203173	2034	677	76104.7	7.2848	Nuclear	Chr02	4	3	1
FfZFP10	v5-203949	2181	726	80195.6	6.6432	Nuclear	Chr03	4	3	1
FfZFP39	v5-210136	2322	773	84268.8	6.503	Nuclear	Chr07	4	3	1
FfZFP46	v5-210712	2886	961	103901	6.3698	Nuclear	Chr08	4	3	2
