# Supplementary material for: Genome-Wide Identification and Expression Analysis of the Cys2His2 Zinc Finger Protein Gene Family in Flammulina filiformis
Source: J Fungi (Basel). 2024 Sep 11;10(9):644. doi: 10.3390/jof10090644 (PMC11433517; doi:10.3390/jof10090644)
Supplement: Supplementary file 1 [file jof-10-00644-s001.zip › Table S3 Sequences of the 58 FfC2H2-ZFP genes identified in this study..xlsx]

## Sheet: CDS sequences
Table S3 Sequences of the 58 FfC2H2-ZFP genes identified in this study.
Gene ID	Sequences
>FfZFP1	ATGGACCATGAAGAACCGGCTCTCAATCTCTCGGACGTCGTCCACGACCACACTATCGACGACGACGACATCGATGATTCATCCATTCCAGAACATATCTCCCAATCACACCACCTCCCTGCAACATCCTCGCTGTCTCCCGCGCACAAGCACTACCACAATTCGGACCTTCCTCCAGTAAATCACCAACCTTTACCCGTCGACATCCTGGAGCGCGAACTAGCAGCCCTTCTCAATCAAGATGCTAGTGATGCCACGGCAGCTTTGTTGAATGCAGCCGCTCAGCAACAGGCAGGCGTTGCGTCCAATTCTGTTATCCAACCAGACGACACCACTTCCATACCAGGGCTCGAAGGCCTAAGCATCACCACCCTAGCAGCTATGCTTAGTGCCGCGCAC…
>FfZFP2	ATGAGCTTAGCTGTCCCTTTCAACGACTTTGCTCGGCAGAGGCAGGCCCTACGCAGACTATCTACCTCTGATGGGTCCGCTTTCGCTGATATGAAGCCGAGCGCGCCCTCTATTGGAAGCTCTTTCCTGCCCAATGACTGGGAGCGACACTTCAGCAGTACGAAGAAAGACGACTTTTCTATGATGTGGGGAGGTCAGGGATCGTGCGACACGCCCGTCAAAATAGAGTCGAGCCCTTGGCATGAGTGGCAAGATGAGAATTCCTACTTCTCACTTCCGCGCTCCTCTGATGCTTTCCCCCCGCCCTACGACTCGTATGGCAAGTCTGCTCTTGACGCAGCCTCCGAATTTCTGGATAGCGTATCGCTCTCTTCCCCGAGCGATTATAGATTTCCTCAA…
>FfZFP3	ATGGTAACTACCAGCGATCAGCTGCGGGAACGCAAAGATGCTTCAAGTAAAACCGCACTTGCCAACGCAAAGAACAAGCAAGTTGTATCCAACATATGGCCTTGTAAAATCAACGGATGCACCAAACAATTTGCGCGGGAGGCTGATTTAAAGAGACACCAGCGAACGACCAAATTACATTCATTGCCTGGATATCAATGTCCCCAATGTGATGCTTCCTTCACGAGAACCGATGCTCTCCGGCGACACCAGAAATCACGACATAACGGTGTCGTAATGGAACCTGCAGAGCCCGAACCAATAGTCGATCCCGAATCTCCGACATCTAACAACATAGAGCCAATGCCGTTACCTACACCTCAGACTGTCCAGGGGAAACCTACGCATACGGGTCCGGCA…
>FfZFP4	ATGGAATACTGCGACAGATGTCAACGCCACTTCCCTCATAGACAAGCGCTGGTCCAGCATGAAAGAAACTCTTCCAATCACAACGTGTGCGACTACTGCAACCTCGATTTCTTCTCTGCCCTTGGCTTGAAAGAGCACTATGTGCAAAGCCCTCGCCATTCGTATTGCCAGTACTGCAATGATCACTTCGATAGCCCGCAAAGCCTGTCCGATCACTACAATAATCGCCACGACTATTGCGCTTCATGCAACAAGGTTTTCGTCAATGAGACAGGCCTCCGGGAGCATTACAGACAGTCCCCGAGGCACAATTACTGTTGGGAATGTAGGCGCGACTTCCAAAGCGATAGCAACCTTCGCGCTCACTTGAACTCTGCTGTCCACAAACCTAAGGGTTTC…
>FfZFP5	ATGTCGTCGCAGCAACTCCCGCCCTCCCCAGCCTCGACTACGTCGGCCCCAACGCCCAACGACGACGCACCGACGCACCGTTGCCAATGGCAGGAGTGCGCCCAGTCGTTTGTCGACCCAGAACAGCTCTATAACCATCTTTGCAACGACCATATCGGCCGCAAAAGTACCAATAATCTCTGTCTTACCTGCAAGTGGAAAGACTGTGGCACTTCCTGCGCCAAGCGTGATCATATAACTAGCCATCTCCGAGTTCATACTCCCTTGAAGCCACATGCCTGCGAGATCTGTCAAAAGTCCTTCAAGCGTCCACAGGATCTCAAGAAACACGAGAAGATCCATACGGAAGAGCATCACGCACAGCATAAGCATTCTAAAGCAATCACAGTCGCTGACCCC…
>FfZFP6	ATGACTTCAAGCTCTAATGCTTTCCATTTGGATGGATTCGATGACTTTTCCAAACAGCAAGGGATAGACTTCTTCTCTTACCAAGCACCTGCAGATGTCCTCGCACCCCATCCAGACTTGTTTGAGTCTGAATTGGACTCGAGTCTCGCCGGCATTGACGAGGGGCAGCTACAGCTGTTGACAGTCGACTCGCACGACGCATACTCGTTTTTGCGATCGGATACCCCCACGCGCGGTCCCCCTTCAGCTATCACAGAACTTTCTTCGAGATCGAGTGCTTATGACTCTGAGCTTTATGCTCCCAGTTATGCTCACACCCAGTACTCCTTCCCTCTTGACCTCGAGATGGACTTTCAACGCATTCGCGTCGAGAACGATTTCTCTGACTACAATGCCCAC…
>FfZFP7	ATGGCTTTCCTCTACGATCCTGTCCCCGAGGTCAAGGCCAACGGCGAGTTGTCAAGGATGAGATCTCACAAGGGTAACGCTCCTACGCTGCCACAAACGAAGCATTGTCCTCTCTGTCCCGCGAAGTTCACTCGAACCACTCACCTCCATCGACATCTTCGTTCTCACACCAACGAGCGTTCATACAAATGCGATTTGTGCGGCGCTGAGTTTACTCGAAGCGACCTTCTGACTAGACACAAAAAGACTTGCGGCGACCCTGCTATGCATCGGTCGCGAAGAAAGTCATGCCAGGCTTGCGCCGAGTCGAAAGTGAAGTGCAATCTTCAATATCCTTGCTCCAAATGTGTCACACGGGGCAAGACTTGTCAGTTCGTCAATGACCCGACAGTCTCCCGA…
>FfZFP8	ATGGCATCTACGACTCGGACAATCGTCGAATCTGCGACAGTGCTAGGGAAACGAAAGGCGCGGACTAGTCTGATTCTGCGCCTTACCTCCAGCCCAGAACCGACGGACTCAGACTTCATTCCCGAAATACCTACTAGCAGTAATTCTAAACACATCCTCGTTAACGGAGTTCTCGTCAATGATACAAAAAATCGATACCGGTGTACCTTTGATGGCTGTGGAAAGGCATATGCAAAGCCTTCCCGACTCGAAGAGCACGAGCGAACTCATATAGGCTTGCGGCCATTTGTCTGTGGGACATGCCAAAAATCCTACTTTCGGGAGAATCACCTTCACGCACACATTCGAAGTCATTTGCCAGAATCTGACAGACCGTTTGCCTGTGCTCGGCAAAATTGT…
>FfZFP9	ATGTACTCACTCTACCAAGACCCCCTCGAGTCAATTCTGGACATAGACATAATTGAAGATAACACATTTTTCTCTACGTCCAAATTGTTCGACATCGACTCCCCATGGCCCGAGCCTTCGATGAAGAGAATTGACGTGGACATATTGCCCTTCCCATCTCTCTTCGTCGAACCAAAACCAGTGACCTTTGAGACGTTGACCTATGGTCCTTCTCCGATGCTTTTTGACGCGTCGTCCCCCTTCAGTGATGCTTGGTCCTTGTCGTCCGCGAGTACCCCGTCACCGACTATCAATCCATTGGATATTTATCTCGCAAATCCTTCGCCTTCTCCTTCGCCCTCTCCTTCTCCATCGCCCTCTCCTTCTCCCTCTCCCATGGACGCGGTTACCAGGAGGACG…
>FfZFP10	ATGCCAGCGGACAGAATCGTGGCGCATTCAGGTGCTGAGCTGCCATTGGAAGCCCAACCACCTGAGTTTAGGAAAAAGGATGGATCGGTGTCCAAAATGCGGTCCCATCGAGGAAATGTTCCAGTCCTCCCTCAAACCAAGCTCTGCCCTCACTGCCCAGCTAAATTCACGCGAACGACCCATCTCAATCGACATCTTCGTACCCATACGGGGGAACGGCTGCATTGCTGCGAAACCTGTGCTGCACAATTCACTCGCAGTGATCTCCTCGCTCGCCACAGGAAACGCTGCAATTCAGAACTATCTGACGCGACCCGGCGCAAGTCCTGTCTTGCATGCACAGAATCCAAGATCAAATGCGACCGCCAAAGTCCATGCTCCAAGTGCACATCCAAGGGC…
>FfZFP11	ATGTTCCCGGACTACATTCTTCCCCCTCCACTCGCGCCTCGGCCGTCATCTTCCTTGTCAACTGCATCTTCTTCCCGAGCCTCACCACCATCGTCTCCATCACCACGTTTCTTTCGCTCCTCACAGGACGAAGAACGTAAGCATACCTGTGCGTGCTGCCGCAAACGCTTCAATCGGCCCAGTTCGCTACGAATACACATGAACACACATACCGGCGCCACTCCATTTCCGTGCCCTTTCCCAGGTTGTGCGCGCGCATTCAATGTCAACTCGAACATGAGGAGACATTTTCGAAACCATAGTTCGGTGGCGGCTATAGCGCCGAGTTATTTGGAGGCTCCCAGACCGATAGCGAAAGGTCTGGATAGGCTAGACGAGCCTTTGTTGGGGAGATTCAGA…
>FfZFP12	ATGGCTACCGATGCAGCGCCAGGTGGCTCAGGACTCGTCTCTTGGTCCCTACCACTCGATCCATCTAAGCCAGACTCTCTTCAGACAATCCCAGACGCGTTCCCCGTTCACGCTATGTACGCTCACCCCAACGGCTCTATGATTCCCACCGAAGGTCCGGCCACAGAGCCCAACGGTCCCCGCACGTATACCTATATTGCAGCTCCCAATTCCATTGCATTTACCATCTCCGCGACCAACGATCGCCCACCACAAATGCCGCCCCCCGAACCTGCCTCTGTCTCCGAGCACCAGCAGCCTCTCGATCCATCTGCAGAGCCTCCCCGCGCCTCGTCCCAGAGCCCCGACGCTGCCTCGGGCGTAGGCGCAAATCACTATCCGTCCTCCAGTGGGGTCCCC…
>FfZFP13	ATGTCGTTGTTCTCCAGAGATGACCAGTCCAGTGACTCGCGACCTATCTTGCCTCCAATTCGCGACTTATTCGGTGACGAACTGTCGCGTTCACCTAGGTTTCTTCACGAGTCGGCTGCTCTGGCTCTAGCTCGTCTTAGTGTCAATGATCGCGAAGAGAGTCGTAGCGATGTCACATTCTCCGACCCATTCCATAGCAAGCGTCCTCAGGAGACGAGCCGCTATTCAGATTCCCCCAGATCATCCCCACGATCCCTCCCTCCTCTCCTCCCAGACCCAGGTCGTTCAGAATACCGGGGTCGTTTGACCGAAAGCCCGGCACGATATACACCCCCTCTGAGGAATCATTCACTCCATGATCGCTACAAGCTCTCGCGTTCTTCATTCTCGAGCAGAGAA…
>FfZFP14	ATGGCTGACTATTCTTACTACCGCGGTCAACATCCCTCCAACGCGCCGGACCACAGGCATACCTCATCCTATCCCTCCACTGGTCCGAATGGCTACGGGCCTTCTTCGTCATCGTATCCCTACGCGTCGCCTCAGCCCTATAACGCTGGCGGCGCTCGTCCACTAGACTCTTCCTACGCGCCCTCCGACAGTCGATATGTCTCCGTAGATCCTTCATATCCTCTCGCGTATCCTATTCCTCCCAAAGGCATTCATGACCCGTCTGCTCTACCAGGTGGTCGTAACTCATATGACTACCATCACCAGTCGCGATCACCGGCTTCCCCACATTCACCTATACCAGACCCACAAGGGTACGGTCGCGGCGCGTCCTACAGTCCGTCTTCACCTCCATCCTAC…
>FfZFP15	ATGGATGCGCCACAGCAACAACTGTTTACATGCATTTCCTGCGCAATTGCCTTTCTCTCTGCGGAGGAGCAACGAATTCACTATAGGTCGGATCACCACAGATACAACATGAAGCGGCGGGTGGCCTCTCTGCCACCCGTCAGCGCCGCCGTCTTCAACGAAAAAGTCCTCGATCGGAGAGCAGAAACAGCTATAATGTCCTCTGCGAACGGTTCAAAGTGTGAAGTCTGCAATAAAACCTACACAACGGAAAACGCATACCGATCCCACATCCAGTCCAAGCGCCACAAAGACAACGAGCTCAAGACGGCCACCAGACCTGCTCTACCGCCAATAGTCCACCAGCAGGTGCCCTCCGCAGAAGTACCCTCAGCGCCTGTGGTCGAAGTAGACGAGCCA…
>FfZFP16	ATGTCTCATCGCATTCCTCACTCGACGGACGGTGTTTCTCTTCCCCCAATTTCTCAGATATTCGATATACCACCCGGCCACAGCCAAAGCTCTACGTCACAAGCACCTTATAATAATAATTCAGCATACGCTCTAGCTGGAAACATGGCTCAACAAGATTCACAGGCATACCGACATTCCTACGGACATACGCAGCCAGCAGACCCCTCCCGCTCTTACGCTGGCCTAAATTCAGGCTCACCCGCCTTCTACGATCCAGGCTTGAGTCCGAATCGATCAACATCTCACTCTGTGCCATGCTATGGCACGTCCTATCCTTTCGCTAACCGTGATGAAACACCGAACCCGACGTACTACAACTCCAATCCGTACGCCCATGTGTCCTCGGATATGCACACC…
>FfZFP17	ATGTACAATCATAGTCATAGCCGCACACAGTCTACCTCTGATGCCAGGTATGCCACCTACCCGGAGGCTGGCCAGAGTCAATCGTACTACACCTACAGTAGCCAAGGCCAACAAGGCGGGAGTGTTCCTCTAGAGCAATACCCATCGTCACCAATGCCTCCGAGCCTCAATACACAAGGCCAATACATGCAGATGCCGCCATCCCGCTACCCAAGCCACGGCCACAGCCATCACCGTGATCCATCCTACCCGCCACTCTCTCCCGTCATGGGGTACGCTGGCTCTGCCCCCGAATACGCCCAATCCAACGCCTACGCCTCGCAGTCCATGCCACCAACCAACTTCATACCAACTCCGTCCGACTTGGCTCAACAGGCCCAAGCCCAATCACAATCACAG…
>FfZFP18	ATGCCTCGAGTATCGACTACGAAGACTTGCTCTGCCTCGGATTTTGATCCCCTTACCATCAAGTGCCCTTGGTGCCCTTCCCAATTCTCCCACCCCGCCGATCTCAAGCGACATGTGGATATACACGACGCCAAGACTAAGCTGCGCTTCCGCTGCACTTACGAAGACTGCCCGTTCTCCTCCCGCCAAAAGTGCAACCTGAACGTCCATATAAAGACTGTACACTTGAAGATCAAGGACATCCATTGCGAACACTGCAGCGAGTTCGTCACTGGGAGCATGTCCTCACTCAACCACCATCTTAAGAGGAAGCACGCTGGGTTGAAGCACACCCATGTCAAGCTCCGCCAACCCGAGCTGTCGTATTCTCCCCAGACATCGACCTCCTCCGAGTCCGAG…
>FfZFP19	ATGTCCGAGGCAGCTATGGACGTCGACAATATTAACGGAGATGCTGATTGGGATGAAGAGGACAGCGAGGACGACATTGATCTCTCGGCTCAACGTCTACGAGCAGAACTTCTGGCAGATATCAGCAGAGCAAATGCAGCGAACACGTCCCTCGTGACTTCCAACCACATACCGCCTCCGCCTCTGCCTCCACCACCGCAAACAGGGCCTTCTTCAGAGCTCTCTAGAAAGGAGCAGGCCATACTAGCCACGATGAGGAATATTCTCTCTTTTTTGGACAGCGATGTCCCAGCTCGGGGTGAGCTAGATACATCCGTAGTGCCAGCCCTCGGAAACGCTAGCGTATTCAACGTCCTCACGTCGTCTGTATCGTCTGGACGCGTCCCCACGGAGATTGCC…
>FfZFP20	ATGGAAAAACTCACAGTACTCCCAAGCATTCGCGATATGTTTCCTGATCACCTCCTTCCTCTACCAGTGCCCAGCTCGTCTCGATATCCCTACAATCCCTCGCCTTTACCACAACCCAAGAAAAATCTACATCGCCCCTCAGAACCTCTAGCCACCCTCCCCCATCCACTCGTCTATGTGCCACCACAAAGAACATATCCTCCCTCCAGCTACACATCAGACGACGACGACGACGATAACTTTGACAACCCGGATGACCGAAAACACCTATGCACCACATGCGGCAAGAGGTTCAACCGCCCAAGCAGCCTCCGCATCCACATGAACACACATACAGGCGCGACGCCGTTTTCATGCCCGTTCCCCGGTTGTGGCCGCACTTTCAACGTCAATTCAAAC…
>FfZFP21	ATGGCCCTAGAGATTCCTCTCACCGACCTAGCTCGAGGGCGGGTCCAGCTCAAACTCTCCATTTCAGGTGGAAATGCCACTCTGGATATCAAGCCTGGCTCACCCTCTCTTGTAACGCCTTTACACCCCGGCGACCTTCGCCTGCACCTCTCTTCTACAAAGCAAGACGACCATATTGTTGTTTCGATGTGGACGACTCTACCAACACCGTGCAGCAGCACTCAAGGAGCGGCGGATACTGCGTCGTGGGATTGGCAGGAAGAATACAGTCGTACAGATGACTTGTATGCCGAGCAGCAGCAGCCCAACATGTCCAGGCATGAATACAATATGCAAACACTTACATCCAGCACGAATTATTTCGACCCCGTACAACTCCCTACACCACCGGGGGAACTC…
>FfZFP22	ATGGATCATTCTCAAGACGACGACAAGATTGATTACGCTGGGTCAAGAACGCGAAGTGAGCACCGATACGCCCCTCACAGACATCCTTACTGGCAATCAGCCGACGTCGAAGACGTTCCGCGTCCTGTAATTCCTCGAAGGGGCGTCTCTTTGCGTAACTTCACAGCTAGTACAGGTTCATACAGATGGCCTCGTATCGAGCATACCACGTCTATCGATGAAAGACCAAGTCTCGGGTTACGACACCTAACAGACGATGACGGCTCATCTACGTCCTCGCATACGTCCTCTCACAGGAGTGGGGGTACTAGCCGGCCCACGAATAGCCCACCTTCTTTGTCGTTCCCTCTGCCACCTCTTACTGCCAACAGGCGGAATTCACCGTCAGCTACGCTGCTC…
>FfZFP23	ATGCCTCGGTCACTGTGTCCCGCCTCCGGATGTGAGCTGGTCTTCGAGAGGAGCAGCGACCTTACACGCCACGCAAGAGTTCATACCGGGGAGAAACCTCACATTTGCACAGTGTGCGGAAGGGGTTTCTCTCAATCTTCGGGGCTTAGGACCCACAAGAACGTCCATAGCGGGGCAAAACCATTTGTGTGCTTGTACAGTTGTGGTAAGGCATTCGGAGATCCCTCCTCTTGCTCGCGGCATACTCGCGAAATTCACGAGGGCGTTCAACCATATCAATGCCCAGAGCCTGGGTGCCACACAAGTATCAAGCGTCGGACTGCTTTTGTGCAACATCTTGCATCCAAACACCACATCAAGCATCCTTCAGACGAGTTCGTCGACGCACAAGCACCTTCC…
>FfZFP24	ATGGTGTGCGCTCGTCGTGGTGAAAGCCCGGTCCCTAGGAAGGCGAAGCGCCCCGCTACGCCCAGAGCTCGACCCAAAGAGCGCTTCTATTGTGATTTCGAAGGCTGCACGAGCAGCACCGCTCGCAAGAGCGATCTCAAACGGCACAAATTATTGCATCTGTCCCCAGCCGAGAAGAATTTTATATCGCATAAATGTCCCGCGGACGGGTGTGATTTCAACAGTATCCAGAAGAAAAATGTCGATATTCATATCAATACACACACTCGCGCCAAACCTTATGAGTGCCCCTTCTGCGTGAATGCTTACGGTGACCCAGCCACCCTCACCCGCCATAAGGTTAAGCAACATGAATACATTCCTCATCACGCCGATTGGGGGGTCGATGCTATCGAGACC…
>FfZFP25	ATGTCCTCCTCGCCTGTCAGTCCGACGTTCACCAACTTCTCTGCTAGTTCGCCGTACTCTTCAGCGTCGTCGGTAGCTGAGTTTGACGTCGAGCACGACATGCCTTCATCCTATCCTTATCCCCCCGCCACTGTCTACCAGCAGACGCAACAGTCGGACGGCGGCTACCACCACGAAGCGGTAGAGCAGGAACATATGTACTCAGCCTACCAGATGCCTTGGACTATCCCACAAGCCAGGAAGCAACAGGTCGCCACGCAGCAATATCTGAGTAACCACTCGTCGTCGACATCGCCTCTGGCGGTATACATGTCCAACGAGCAGCACCGGACTACGCCACTGCATTCCCCTATTCCTCAGCAACTTTCCCATCCCCAGCCTCAGGCTCAGGTTCACAAT…
>FfZFP26	ATGGCATCACCTCTCAGCAGGCCTCACAGTCCTACCTCCTCCAACTTCAGCAACTCTCGTTCGCCTTACTCGTCTGACTCTCAAGTATTCCACGACAACGCTGCACATCCTGCGATGAACTATCCTGGATCATCCATCGCCCACGAAGTGCTCTATTCGCACGAAGCTGAACCGTCCTTTTATCCTGGCTACATGCAGTGGAACAATGCACCAAAGCCACAGCAGTATATGCGCCAGGAGTGGCACCATGTCCAGCACGATGCATACACACATCCAATGTCTCAGTCTGGGCACAGAGTCGACCACCTCGGCGTCAAGAGTGACGCCCTATCCTACCACTCGTCTGGCAGTTCACCGCCCTACACTCGCAATATCTTTGATCTCTCGCACCAGCAAGCA…
>FfZFP27	ATGCAGGATAAACCAGCACCCCGTCCTTACAAGTGCCCCTACCCGCTCTGTGGTCGCGCTTTCAGCCGTCTCGAGCACCAGACACGACATATACGCACCCATACCGGCGAGAAGCCCTTCGTATGCACCTTTGCAGGCTGCGAAAAGCGCTTTTCCAGGAGCGACGAGTTGACCAGACACTCCAGGATACACAACACCAACGCCCAACCTCAAACACAACCCCAGAATCTCGATAAGGAGCCCACAGCCGGCCTCGCGCACGCTGTTGGAGACAAGAACACTTCAGCCGGACGGATAAAGAAGAAGGCGAGGAGTCGAGCTGGGAGCGACGATGAGGATTATGCACGGCCTACTGCAGTAGGATCGTATGATGTCCCGCACTCCCGGCGGAATACACCG…
>FfZFP28	ATGAACGCCAGCTATTTCAACGTGGCGTCCTTCGACATGGATATACACCGTTCGCTCCCGAAGAAAAAATCTTTTACCGCAGAGGACGACGCCGACTGCTCAGACTGCTGCACTGGCGCTGTCTGCCCTGACGGAGATGCAGAGGTCACCGAACATTGCACCGACAAGTGTGTTGTCATTGCCTGCGAGGACAGCTCCCACCACATCGATGCGGCGGGATGCGCGCCAGATCCCTGTGATTTTCTCTGTGATTTGGACCCTTGTCGAGGATGTCACCCTCTCGATGACTTTTTTGAAAAATGCTGCGAACCCGATTTTCATCACTCCTTCCCAGAGAAGCACTCAATTTTCCATCCAACATTTCATTGGGACCCATCCTCTATCTGTAGGAGTTGCGAC…
>FfZFP29	ATGGGCGGCGACCACAAATGCCCCGTCTGTCAGGCTACTTTTACTCGTCCCCAGCATGTCGCTCGGCATATGCGCTCCCACACTGGCGACAGACCATACAAGTGTACCCATTGCGGGGATCAGTTTGCGCGCAGCGACTTGCTTTCTCGCCATATCAACAAATGTCATGCCAGCGAAAAAGATAAAACTCCTCTTGCTCCCAACGGCAGGAGAAAGGGAGGCAGCACCCGCGCCACTACCAGCAAGCAGGCCTGCGATCAGTGTGTCCAAGGCAGTCTGCCCTGCGACGGCTGCAATCCCTGTGCCAAATGCGTACAACGCAAAGTCCGCTGCACCTTTGTCAAGTTTCATCGCCAGACCGCCCCCGTCGGGCCTGGCCACAACCCACGACCGACAGCA…
>FfZFP30	ATGAGCGCCTATTCGTTCATCGACTATCACGCTGTACCGCTGGACTCGACGTCGCAGTGGGCGAGCGACTATTCGTCGGAGGCGCCGACTTTCACATCCTATTCCTCCACACTTCGCGACAACATACCTTTGGATCCCGCCCTTTCGCAGACGCTTCTTGACAGCGACGACGATACCTGCTCATACAGCACCGGCCATTATCCTGGAAACAGCCCGATTCATCGAGCCAGTAGCCCGCGTTACGCTGAAAGCGCGTACTCCAGCAGCGCATACGCAGAAAGTCCATACAATTTATCTACCTCAAGCTCGCCTTATCCTTCCGCTCAGCAATCTCCCTTTTTATCAGCACGTCCTCTTGACTCTGGCAGTCCACCATCCCCAGCGTTGAAGATGCCTCCC…
>FfZFP31	ATGTCGTCGTCGGGGATGGCAAAGAAGAAACACGTCTGTCCGACGTGCGAGCGTGGCTTTACGACGTCGGGACACCTAGCACGCCATTCGCGAGTCCACACTGGAGAGCGAAACCATAAATGTCCTTTCCCTGGATGCGAAACACGATGCTCGCGCCAGGATAACCTTCAACAGCACTACAGAATACATCTCTCGCCTGGCTCGCGCAGGAACAGTGCACGGTCTGCGATCTCGCGTGTGCTCAACGCGCCTGCTCAGCCCAAGAAGGAAGACTCGCCCCCGCCTGCGCTCGAACCCGCGCGCGTCTATTCGTCCCACTCGCCCCCGCCAGACTCTCCTCCACCGCTCACCCACGCGACGCTCTCCCCGGCAACGTCCGCGACGACGAGCACCTATTAC…
>FfZFP32	ATGGGTGCAGGAGAGTCTAAAGCTGGGCATGGCGCATCCGATGGTCCGGCGACAGACGCCCTCGACTATTACCAGCTTTTGGACGTCGACGAAAACGCAACTGCTGACGAGATCAAAAAATCCTTCAGAAGACTTGCACTTATTCATCACCCTGATAAAAATCCCCACGATGTTGCCGGCGCCACGAATCGTTTTGCGACAATGCAGCAAGCTTACGAGGTTCTTAGTGATGAACAAGAACGCGCATGGTACGACTCCCACAGAGCTTCTCTAGCTCCCGAGCCGGATGCGGACACCGTCTTTGAAGATATTCAGCGTGGCGCTCCTCCCTCCCGCGCACGTGATAGAGGATTAACAGTCAGGCATCTTGCCCAATTTTTCGACGCCTCGATCTGGACA…
>FfZFP33	ATGCCTCGGGCTGAGAAGACCGACCCAACACATCTTGCCACCGATTCCGGCGCTATCTGCAAAGTATGCAGTCGGAGGATAGGAAGGAAGAGTGACCTGGCGAGGCATATGCGGACCCATGCTGTCGATAAAGCGGAACTGATGCATCGCTGCCCATTCTGCAAATTTGCCAACATGCAAAAATCCAACGTCGAAACGCATATCAGGACCCACACTGGAGAGAAGTCACGCCGCTGTCCGGATTGCACGTTTGCCACGACCGATCCTGGGTCTCTGACGCGACATCGGAAGCGGGTACATCAGTATGTGCCAAAGCCACGCAGTCCGCGCGACACAGCGACGCGCCAGAGGTGTCTTCCGGTGCTGTCTCCATCGTCGCCCGCCCCGTCTGATCTAGGC…
>FfZFP34	ATGGCGAAGAAAAAGAATAAGAATCTCATTCAACCCTGGTGCTGGTACTGCGAAAGAGAGTTCGAAGATGAAAAGGTATTGATGCAACACCAGAAAGCGAAGCATTTTAAATGCAGTATGTGCCCGCGACGATTGAATACAGCAGGTGGTTTGGCTGTTCATATTCAACAAGTCCACAAGCTTGAACCAGAAAACTTACCGCGAATCGACAATGCGCTTCCTGGACGGGATGGATACGAAGTCGAGATCTTTGGAATGGAGGGCATCCCTGCCCCAGACGTCGCAGACTACAAGAGACGCAAGGAAATTGAATTCGGTCTAGCCGCTGGATCGATCTCGCAACCTCAGGCGAAACGCGCAAAGACGGAGAACAGGCCTATGACCGAAGCGGAGCTGAAG…
>FfZFP35	ATGTCAGCATCTATACACGTCTGTCCAACCTGTGGCTCGGGATTCCACCGTCCCAGTGCTCTCAAAGTGCACTTGAATACGCATACCGGAGCAAAACCATTCCTGTGCCCTTGGAAAGGATGCGAAAAGACGTACAGTGTAAATAGCAATATGCGAAGACATCTACGTACCCACACCGATCAAGAGTTTCCCCCCGACGACCAAGAAAAACAACCTACCGTTACGCGTCCTGCGCCCGTACCACGCGACGATCCCCCTCCGCCTACCTACAATAATTACTACACTGCACCTGCACCTCAATACCTGCCTGCCCCCTACGCTGTTCCAGTCTATCCTCCCCCTGCTCCATATTACCATCCCCAGAGCTACCCACAGGAATACGCTGTTCCTCGTACATTT…
>FfZFP36	ATGGCCGACTCTCGATTCCTTACAGGCGACACCCATAGCCTCTCGTATGACGGTGGACTTGAACTTCACGATATAGATCTTATCCCACCATCGCCGCCACACTTTTACGACGACCTTGACGCCCAGCTCAGCGATATTTATTCTCCTCCAGCAGACGCTACATTTCCCCAGACGCCCGGTGGTTCCTCGTATTCACCATACTCTGCCCATACCGAGCTCTCAGACGACCCCAGCCAGTTATTCGGAGACTCGTTCCCAGAATATAACCCATCCGACTTTGACCACCCTTCCCCCCAATACATGCTCTTTGGAAACGCCATGTACGGCGACTATTCATCCCCCTCGTCCAACGGTGGCTCCCCACATATCACCCCAGCCAGTCTCTCTGCATCACCACGT…
>FfZFP37	ATGAACGACGACAACGCGTATGCCTCGATTTGCGTACAGCCGCCTGACGACGATGCGGGCAATGACATGCTGGGTGCAATGGCTCTTGACATGTCACCGCCGCCTAGCAATCACGGTTCTCCTTGGGCTGACTCGTACGCGTTACCCATCCAGTCCATGAAGCGCTCCATGACACCAAATAACGCCGCAACACCCAACCTCTCTATTCCATCCCCCCTGTACTACCCTGGCGGCTCAGAATACGACCCAGCATATAGCCCTGTGCCCTCGCCTTACTCGCCATCAATATCCCTCGCGCAAATCGAGACTATCTCCCCATACCTATCGCCCATCTCTCCTTCTCCTGGGCTCAGTCCTGGCTCCTCCCCGCAGTCATACAACGACAGCCTTCTCTCTCCG…
>FfZFP38	ATGGAGAAGGATAACCCCACCTCCTTCACCGACCCCAGTGCTGGTTTCACCTTCATTTTTGACAATCCGTCTCCTAACTCTGTCAACGAGGGTGATCGTCTCGCTGTATACACCAACGTGCAAGACGGTGGGGGGTACTACAACTCCGATGCGGAGTCTTCTCTGTCGCCGTTTCTCGATCCTGGGAGGTGGATTGGTGGTGCTAACTGGCCATCCGATAGCGATTCAAGTGCCCACCACAGCCCGAGCGGTGATGAATTTAGTTTCGACTTTCGAATGTCTCCCTCTGTGACACCTTTGGATTCCCCGCTTTCTCCTACGTCGACAACACCGGAGCATCAACACCAACAACGGCAGAGATCAATGACTTTCCCCAACTCGGAAGCGTACGGGGGTTTC…
>FfZFP39	ATGGCTGATACAAGGCCTCACGCTGTCTATCGACGCCTCATGATCTCTCGTGGTAATGGATATCCATTCTGGGAACCCAACATCGACGAGTCTCTCCCCCTGTCTTATCGCCAGAATGGCATGAGGATTGGTGATCTTGTCATCCTCAACGGTGACGGGGGTTACATCTATATTTTCAATGTACACACTCCCGCCGAAGATTCAGTCAACATCAATGGTGTTCCTTCAGGTTTCGTGCCCTTGCAGGTGAACCATGCGCCCCGCTTCTTGCCCCATTGCCACAATGCGAACACCATTTGGACCGCCACGGATCACTCCACTCATTCTGTGGATGCCGAGGCCTCCGCCGAGCTTCTGACCATTGCTGGCGCTGGCTTTAGTTTTGGTATTTCGACATCG…
>FfZFP40	ATGACAGCTCAAGCAGGAAAAGAACCCGACCCCGATAATATCATATCCAATGGAAGTTCCCCCGAAATTCCCTCGCGCCACTCAACAACCTTCCCTACACGCACGAAAACAGGCCTTCCATTCATGCGCGATTCTCAATCCTTCGAGGCAAACCCGCCTTTGTGCACCTTTCCAAGCCCTGTGTTAACGACCGACTACGCTCCAGCTACTTCTCCTGTGGTGAACCGACCGGAAGTCGGCATCAAACATTGCCAAAAGGTCAACCTAAATCTACCCACTGCTCAGCCACATTGTGTACCAACCCCTGAGCATGATGTCGTTCAGCGGAGGGTTACCAAATTATCCTCTGACCAGGCGTCAAGTTCCTTATTTGTCGATTCCTCTTGTCCCGTCAAAGAC…
>FfZFP41	ATGTCGACGCAAGAAACAGAAGCCGAAAACGACGCCAACGATAATATTGTACCCAACGAAAGTTCCGCAGAAAGTCCCCCGCGAACACTTACGCGTACAAACACTGAAGATGCTTTAAATGAGGCATTCTCTCTATATCTGCGATCCTCCCAGTGTCTCGACGACAAGGGAAAGTCTTCGTCCGCCCTAGTCTCTCAGAACCCTATTCCGAAGTGCTCCTCTCTAGAAACTGTTATAACTGTACCCGACAACGGCGACGACGAGGAACTCAACCAAGTCTTACCAACCGCAGAGCCACAAAGGGAGCCGTCAATTCCTTTTGGATATCCTCCTAGTTTCTTTCAACAGGGTTTTTACTCTAGCCCGGAACCATCAAACCCCCCTCTGGGATATGGAGAT…
>FfZFP42	ATGCACCTTGAATATGCTGCCGTTCATCAGTATGATAGCCACGACGATGACGAGCAAGAGTACGACGACGACGACTCGGATGACGACTCGGAACCGTACTGTACACCCTGCGGGAGACACTTCATTAACAAGGAATCGCTATACCAGCATCTCGGCGCGAGCTCCCTCCATAATTGGTGTTTCGTCTGCTGTAAGGACTTTTCTAGCCCAACTGCTCTGTCCCAGCATCACGCCTCTCGTGTCCACAAACCTGCTGATCTGAAATGTCCCTTGTGCCCCCGTGTGTTCAAATCGCCGTCCGACATCGCATCGCACATCGAGAGTGGCGGTTGCAACAACAAGGTCAACCGTCACCACGTCACTGCCGCGGTGCATGCCCTCAACCTCCACCCTACCATT…
>FfZFP43	ATGACTCCCCAGGACTTACTGATAGCCGCCATGGTCGACGTCCATGATTGCTCTCAGTGCCGCCGTACGTTCTCGAATAAAGACTCTCTCCACAGCCATTGCGTCTCAGCTAAGGATCATCTCTACTGTTCGGAGTGTCGCCATCTGTTCTTCCAAGCTGAGTTCTTGGAGCAGCACCTCCAGTCGGTCGTTCATGTTGCAAACGGCGGCCCAGCACCCGTGACGTGTTATATTTGCCATCGGGACCTTCATCACTGGGGTCGATTCGTCTATCACTGTTTCGGTAAACACGAAGACCACTTCTTCTGCAACGAGGAATGCACCAAGGTTTTCACGACAGCTCCGCAACTCCAAGAGCACATGAAGAACTCTCGACATCGACATCCTGCGCGATACGAT…
>FfZFP44	ATGatttccaaggacttactgatagccaccatggtcatcgcccatgattgctctcagtgtcgccgtacgttctcgaatgaagacgctcttcatgcccactgtgccgccgaacgaaaggaccaccattactgctctgactgccgtcgtctgttctttcagccgagattccttgcgcggcatctcaagtcgagcgttcatgttaagaatggctggcgggacccccttacatgctacgtttgccacaaggattgcaactcttgggaagatctgaaataccattgctccctcaagaggaatgaccacttcctctgcgtaaaagagtgtacagaggtctttacgaccgcccctctgctgcgagagcatgtgagaaaaactcttcatcgtcctccgcgttactac…
>FfZFP45	ATGCCCGTCTTCAAAGGCCCGAAAAGCAGCACTTTGAGGCCATTCTGCCCAACGTGTACTCGCTATTTCTACGATAAGGCCGGGCTCGAAGCTCACAATGTCGCTAAGCACCCGACCGAACATCAATGCTACGTTTGCGAGAGACCTTTCCGTACTGCTGCGTCGCTGGAGGAGCATTATCGTGGCTCACCCAATCATCCCAACTGTCCCGTTTGCGGGAAGGGAGCGAGGAACGATGCGCTAAACAAAGAGCATGTTGAGGCTACACACCCAAAAATGGACTGTGCTTTGCCACGATGCAACGTAAAGAATGTTTATGAAAGGGATTTGAATCTCCATTACGCCACATCGCCGAGCCACCCTTCGTGCACGGTTTGTGGCGGTGGGTTCTTCGATATG…
>FfZFP46	ATGGACGCTACGACGAACAGCGTGTACAAGCTATCCCTACAACCGACCGTCCCTCAGGAGCACGACCCTTTGGAATACACTGCGCGTCCGGGACATGCGCAACGACAAGCTATGTGGCTGATGGACCAGCACACCGCCGGCGACGACGACGACGCGGACGACGGCAACCCCATGCACCGCGAGGGCTTCTCTGTAACGACACCGGGCCTCAGCAAAGGCCTCAGCCGTCCTCTTACCCAGTCAGAGCAGGATCGCCTCGGCCATCTCGACAGACTCAAGTTCTTTCTCGCTACCGCACCCAGTGGCTGGGAAAAGGCGAACGGCCCCTCGTCGTCCTCCTCGTCCTACTCCCCAGATCCATCCCATCCAGCCCTCAACCGTTTTCTGTTGCCATCCCAG…
>FfZFP47	ATGGCTGATACAGGCGCCGGATACTTCGACAATTATGATTTCGCGACGCTGGGTCATTCTGCGCCCAGGTGCTCAGAATATCCTAACTATCCCGAGTTGTGGTATCAGTATTATACTGCAGACTCACAGCAGAGTGGTGTGGTTTTGCCAGGCACCTCCGACTACCCATACAACTTCGATTCAACTTCCGCGCTTTCGGTGTACTATGACAACCTCCGTGCCATGAATTCGAACACTTTCGAGTCCCCGTGGCCGTCCCCTGAGATCGTTCAAACACCCAACACCCCACCGTTTATATACCGCACACACGGGCCACAGTCATGGTCACCTCCTGCATCTAGCAGCGACGAGCCTACCCCAGATGTCTATGACACCCGCCTTCTGAACCCGTTCGAAGCC…
>FfZFP48	ATGTCGCGCTCGCCGTCGCCGATGGGGGCGCTCATGACAGGGCACATCGAGGACACTGAATCGTCCTCCGAAGACGAAGAGATATCTGAAGAGTCTGGGTCGCAGAACACGGCGAACAAGGACGAAGAGACAGCAACCTGCCTCTGGGGAGACTGCGGACAGTTGTTTCACCATCTGCCGTCGTTGATAGAGCACATCCACACCGAACACGTCGGTGTGAACAAATCCAATTACTTTTGCGACTGGTCGACATGCAGCCGCCGCGGAATACCGCAGACGTCGCGCTTTGCATTGACCTCTCATTTGCGTTCGCATACAAAGGAGAAACCATTCGTTTGTTCGCTGCCAGAATGCGACAAGTCATTTACACGGTCGGACGCACTGGCCAAGCATCTACGG…
>FfZFP49	ATGGAAATTAGCGACTCAAATGTCGATCCAGTGCTGCGCCACGATGCAGGACAGACTGCTCCCAGTGGGAATGGGGAATCTTCCACACAGGGCCAACAGCATCTAGAATCACCCAAACGCCAAACGCGCTCACAGACAGGCAAAAGACGTAATCCAGCCGACGACGTGCAGCCAAATAAAAGGCTGCGACCGAAAGACCCGCCTGTGCCGCCCCCGGAAGATGTTCCGCCTTCACTGTCTACAACGTTTCCAAGCCGTGGCCCACGACCGCGCGCAGCCAATCTGCCAGTTCCGGTACCGAATCTAACCAAGAAAAGTCGAGGGCGACGCGTCCCGACCGCCGAGCTCGACGCAGACGGCGACAACGACAAGCGGACCTATGCATGTCCTGTCCACGGC…
>FfZFP50	ATGCCTGCTGATCGCACTTCATCTTCGCTTTTCGAGCACTCCGCTAGCGTCCCTTACGCCTCTGTCAAGAGCAAGGCCCCCAAAAAGAAATCCGAAGCAGGTAGATCGCGGTATCCGTCCTCGCGCAAACACATTCCTTGTGAATTCCCCGGCTGTGATAAGATATCCACGCAGAAATGCAACTACCAGGACCATTTGAACACACACTATGGGATCAAACCATACAAATGCGTAACCGACGATTGCGATTACTCTTCCACTCATCGCAGCTCTCTCCTCAACCACCGCAAATCCAAACATCAATACATCCCCAAGAGGCAAATTCGACGCCGGTCGTCTACCACCGCTACAAGCACAGAATCGAGTTCCGACAGCCCCAAACTCGAACTCGATTCTCTT…
>FfZFP51	ATGCGGTCCCATATCCTCGTGCGACGCGAGAGCCTCAACATTCATCGGGACAGCGGACCGCCGGGACTGGCAAATAACCCGTGGGAAATGGCAGTTAACCCCGGCATGGCAGATAACCCACCCATGCAGCTCAGTACAGCCCATACAAATCACATACGTTGTACTCCTACAGTTCGCAGATGGCAGCCCTCATTTGTGACTTCCATCGTCGTCCCTCTGTCTTTTTGTTGCCTAATGGTTGATTGTGTGCAAACTCCCTACCCCCACTTTTGGGAGAAAGTCAAAGCCATCGATGTCAATAATGACTACGCGTACCTGTCTGCATTCCCCAGAGTTATCGACTACGATATGCCCTCCATATCACGTCTGAATCCTCTTGGGAGCTTTCACAGTAATCGC…
>FfZFP52	ATGAACGACTTTGATGCATACGCACTCGACGACAATGCATTTTATCAACAAGAATACCCTTTCAATGAAAACTACGCGTCTACGTCGTCGTGGATGCCCGACTATATCATTAAACAAGAGGCTCCTCCCATGACCCTCGAATTACCATACACGCCTTTTCACGTCGAACAAGACCTGTACGCCACCACCAACCACCCCAGCGCAAGTCCATGGCCCCAAGAATACGCCTGCCCCTCCGATTGGTCGCCCTACGCCGAATCAACGCCAGACCTCCTCTTCACTCCTTCGAATTCGGGGCACAGCGATTCCTGCACGAACGTCTTTGACCTCCAATTTGGCGAATCCCTCGATTTTGATCATGGGTCGCCTGGGCAAAGTTCGAGCTATGTGTACCCTACG…
>FfZFP53	ATGGACGCTGTCACCGAACGCGAGCGCAAACACGCGTGCACGATGTGCCACAAGCGTTTTGACAGACCGAGTACATTGAAGAAACATCTACTCGTCCACACCGGAGAGAAAGCATACCAATGTGCATGCTGCGGTCGGCGTTTTGGCGTCGCATCCAACTTGAATCGGCACGTCAAACGTTGTGTTTTACGCACATCCCCGACGAGCGGCACTACGCCCACTTCTGGCTCAGCGCAGACAACACCCTCCCCTCCTCCGCCAACAAAACGTCGTCGCAGAGCACCAGCTACATCATTCTGGGTCCCCGCTTCTCTTCGCAGTTTTGTTCTAGTGGCGGCAACCTTTCGGGGAACTGTTATCAGTCCGGCTGCACCGCTTGGCCATTGGGACGAGCGGAAC…
>FfZFP54	ATGGCTGCTACTGCTTTCTCTCTGCCCAGTATTCACGAAATGTTTCCTGAACATCTAATGCGTGTTCCCCCAGAGGCGCGTGTGCGAGGAAGTGCGCCTCCCACACATCTCAAGCTCGACTGCAGCTTCAACGTCCTGCGTTCGGACCCCTCAGCGCCCTCGCTCACCCATGTGGCGTCCATGCACACTGCCGACGGCGCATCCGGCGCCCGCAGCGGGTCAAGCGAAGGGAGCGAGGCCAGCGACGGCGAGGACGACATTGGCACAAAGAAACACCTGTGCACAACGTGTAACAAACGCTTCAACCGCCCCAGCAGCCTCCGCATCCACATAAACACCCACACAGGCGCGACTCCATTCCGGTGCCCGTACCCTGGATGTGGGCGCGAGTTCAACGTC…
>FfZFP55	ATGCCTGCTATCCGCACCGACGCTGACAGACTCACAACCAAATGCCCCCAGGAGGGCTGCGACTACCAGCTGTCAAAAAACAGCCACCTGAGACGGCACTTTGACTATGCACACAACACTGGGCCAAAGCGCTACCAGTGCGTATGGGAAGGATGCAGTTACTCCGATGTGCAGAAGTCCAACTTTGACGACCACATGAACGTTCACCTCAAGCGGAAGCCGTACAGCTGCCCTGACTGTATTCTTACGTTCGCGAACCGTGGCGGACTGCATCATCATAGACGTCTTAAACACAACTATGTTTCTCCCTTGACGAGGAGGCGGTCTACTGTACATCAGGATGCGCCCGCAAATCCCGAGCTTGTGTCCCAGTCCAATCCTTCCCCTCCAGTGGCTATT…
>FfZFP56	ATGTACGCACACAGCGAGTCCTTTCATCGCCGGGACGGTAAAGCTGTTTTCTGGAGGCATTCGGAATCCACACAGGACGTACAGCACACCGCAGCTGCGACGAACCACGAGGAACAGGCGCTTCAGCCTGGAGGTATAAGAGAGACTCCCATACTCACTCCGCAACCCGTCATGGCCCATCGTAGCTCGTCGCTACGCCACAACAACTCGTATCCGTCCTTGTCACAGAGCGCCTCTCCGGATAACCGAATGGACGCATACGAGAGCTCTGGTATGCCTGCGATCTCTCAACAGCAGGATAATTATTACGCCACATTTCAGCATAACGCGCAAACGGGCTACAATATGATACCGGCAGCCTTACACGCCCAATTATCATCCTCCCGCACCAATCCAGAA…
>FfZFP57	ATGGCTCGTCAGACTAGCAAGAGATCGACATCTGCATCATGCATCTGTCACATCTGCAGCAAGAGAGTATCTCGTCCCGCTCAATTGAAGCGTCACCTAGAGACCCATGATATACAGAGCAAAAACCGCTTCCCATGCCCTTACGACGATTGTGGTTTCTCTGGGCGCCAGAAGTCAAATTTGAAGGTTCACATCAAGGCGATACACGATAGGACCAGAGACGTGTTTTGCCCTTTCTGTGACTACCAGACGACGAATCGTTCATCTCTCCTCCATCATCATGCACGATTCCATCCCAACGTTGCGCCGCGTTCCGTATCGGAATGCACCTCGTCTCCCACCAGTTCCAGATCTTCGTCATCTTCGGAGGCGCCGACTGACAAGGAACACGAGCCCTCA…
>FfZFP58	ATGGCTCGTGAGTCCGCATCGAAATCATCCGCGCCATACATCTGCCCCTTATGCAACAAGAAACTCTCCAGTTCCAAGCATGTCCGCCGCCATATGGAAACTCACGACTTCCGAACCAAGAACCGTTTCCGGTGTCCCTACGGCGATTGCGCATACTCTGGACGTCAGAAGTCCAACCTCAATGTCCATATCAAGGCAATACACGAGAACAGCAAAGACATACATTGCCCCTTCTGCAAATACCAATCAGCGAGCCGCTCAGCGCTCCTTCATCATCACAAACGATACCATCCTGACGTTCAGCCACGTTCGGTGTCAGAGTGTACTTCGAGTTCATCCGCATCCTCGTCCTCGTCCACCACGCCGACGTCCGATTCACCAGTGTATTGCTACAATGCA…

## Sheet: Protein sequences
Table S3 Sequences of the 58 FfC2H2-ZFP genes identified in this study.
Gene ID	Sequences
>FfZFP1	MDHEEPALNLSDVVHDHTIDDDDIDDSSIPEHISQSHHLPATSSLSPAHKHYHNSDLPPVNHQPLPVDILERELAALLNQDASDATAALLNAAAQQQAGVASNSVIQPDDTTSIPGLEGLSITTLAAMLSAAHAQAELAAKNSDFAHQRADILPQKESQNTRTAPAFHSLTATESSHFHKPLRRRDRSSQSPDKSDYLYSDGHSDSDAESSTPTLMSRSPVDPGPPMTSSSLQEDFSDLNDILTQLSHFETDQDQSHDHGHPSPDTSPVVSRAHGSSQPASASLPHFPSPNRHPDPQPIASTSTATQQTKATQKKGKGNTPSASQAKKPPVDKPPSIPSHICEQPGCQKSFTRRSDLARHMRIHTGERPFVCEYADCGKTFIQRSALHVHARVHTGEKP…
>FfZFP2	MSLAVPFNDFARQRQALRRLSTSDGSAFADMKPSAPSIGSSFLPNDWERHFSSTKKDDFSMMWGGQGSCDTPVKIESSPWHEWQDENSYFSLPRSSDAFPPPYDSYGKSALDAASEFLDSVSLSSPSDYRFPQRQTEGNLPSAFSTATDIFSTNEMPMVWQDFSSQFQETPESLTELHNQQPSSYLPPSPTLSESSYGSIPSMSQSSNSSHYSYSLPSYPSTPTSSTSSYSPHLQEEPSRPGPSPSTSKSSTGATEGNALRPHPCLYPDCGRWFTRSYTRNVHMLTHRRSNDPKPFGCTIPGCSEGFSRKHDRLRHEVRQHGRGSNWRCPLCPTSRFYSSQTTLERHLSEKHHKDG
>FfZFP3	MVTTSDQLRERKDASSKTALANAKNKQVVSNIWPCKINGCTKQFAREADLKRHQRTTKLHSLPGYQCPQCDASFTRTDALRRHQKSRHNGVVMEPAEPEPIVDPESPTSNNIEPMPLPTPQTVQGKPTHTGPATGHSSYYRQHTAMTTAYIPQYSHIALPTSATRLNAATNWTQSHPWTTTSDDAPYGYPTPHSASATATATGHYSPSPYYREKATNAPRSASPAPPPNTASDPGGSQPQSPQPSAGSRSGTPQNGSTSSQSGPDTPEADASQNLDDIITDEQIKQLSMHLTPDTLEAMLKTAKLHRHQDNDQVSGGVSLKDINSHADDSRWSSPVETHHSPDFTYSQLDRPEPMDPILTEDGEPMLNPAELLTQESLASPPPS
>FfZFP4	MEYCDRCQRHFPHRQALVQHERNSSNHNVCDYCNLDFFSALGLKEHYVQSPRHSYCQYCNDHFDSPQSLSDHYNNRHDYCASCNKVFVNETGLREHYRQSPRHNYCWECRRDFQSDSNLRAHLNSAVHKPKGFLCPGAGCGKSFVSRAALVLHFESNSCPSGITRAIVNDHVRKHDTHNLITDASRLITAGNDVQYSANSHAWNGYGFECYLCHAEYRTLLSLNQHLASPRHQSKIYFCPLESCRIRFTALSALLQHIESERCGVSRFQVVQRTLDNLMPSRMLTY
>FfZFP5	MSSQQLPPSPASTTSAPTPNDDAPTHRCQWQECAQSFVDPEQLYNHLCNDHIGRKSTNNLCLTCKWKDCGTSCAKRDHITSHLRVHTPLKPHACEICQKSFKRPQDLKKHEKIHTEEHHAQHKHSKAITVADPVFATRVRGEDQRRGSLKAPRSTSHSSSSTSDASHFGLLPTPSPELPHQVAHHASPSDELMLHQQLPTWEVLHADDAPVSAGSKRSHDYSVDEFFTDMKKRRVTPSYDSQMAERLNNLAYSQRHVPSFNPRSVSLDIRTPEELAAVNEFLVTLGRNVAVRPTTHQVPPSNTSFPPDYFDPVSLSQLGLAGMPGMPHAPNQFSPESTGYPHSPSQQFNPGFSSRFTNGASMYPSPTDVYSSAEYAHARRSSTSSQKFMAGPGGYPAHY…
>FfZFP6	MTSSSNAFHLDGFDDFSKQQGIDFFSYQAPADVLAPHPDLFESELDSSLAGIDEGQLQLLTVDSHDAYSFLRSDTPTRGPPSAITELSSRSSAYDSELYAPSYAHTQYSFPLDLEMDFQRIRVENDFSDYNAHLDTQPALDFGTLPPTPPLSPPRPQQKQHYPRTAFSDYGPPTRSVPSYYSYIPPPVGTVSPNHITTQLPSIPAMSHRHDEKHDSRKRYQCPSCPRAFARAYNLKTHMATHDPNRLKPHVCPHRACGRSFSRKHDLGRHVVSIHREDGTASVASHASSKKSIGVEQGKRTWCDICGKGAIGRSPECDCSPADIK
>FfZFP7	MAFLYDPVPEVKANGELSRMRSHKGNAPTLPQTKHCPLCPAKFTRTTHLHRHLRSHTNERSYKCDLCGAEFTRSDLLTRHKKTCGDPAMHRSRRKSCQACAESKVKCNLQYPCSKCVTRGKTCQFVNDPTVSRHKKSQAEKKRRHDTDSGPCSSADSVPASPISLSGLSSLYISSSSSGDSFYDSGHSPLSSPQTPPPGYHDLGFPEQDYAFTDLDNEPVFTADVFFEQFQAPSPVEDQTHEQSIWWDNALGGHYESSNNMFNAPKAPRSGMLPEAQLDYYLYLFFETFSPQLPIIHRGTWERSGKPPILTRAMQACGALFVKTREAFRFISETITATRDVIMEEFARATAQQRDLLIVAVALLQTIGLFHKNTELRESSNIWHGMLVMMIRQSEAVKR…
>FfZFP8	MASTTRTIVESATVLGKRKARTSLILRLTSSPEPTDSDFIPEIPTSSNSKHILVNGVLVNDTKNRYRCTFDGCGKAYAKPSRLEEHERTHIGLRPFVCGTCQKSYFRENHLHAHIRSHLPESDRPFACARQNCSKRFWTTQHLKVHETWHDGAKIFECNHADCSQTFTKHNQLRAHVCAEHSPPGTKPYQCTHAGCTKSFDTNQHLKTHGKTHEEKRYTCIHLSCLPNAGSPLVYYPTWTSLQHHMRTAHPPTCPHPSCKGKTFTSQKGLRAHEKIHQEREVEAALDPETDEEQPRKRRRGGEIGRDCFCPVEGCAKDFKSKKALNTHNNVTHLGRKDFVCQEDGCQRAFGYKHLLQRHCAKAHNAASSSFANEYIMESSEDDTTDAFDLDAITGNLYK…
>FfZFP9	MYSLYQDPLESILDIDIIEDNTFFSTSKLFDIDSPWPEPSMKRIDVDILPFPSLFVEPKPVTFETLTYGPSPMLFDASSPFSDAWSLSSASTPSPTINPLDIYLANPSPSPSPSPSPSPSPSPSPMDAVTRRTSIKIFDLIHTSPMGISAASPFATPVLKEASLPPRDDNVESKEEEEEESVSMDNDMAIQKALADFELERRSSRSAKKRLLSFEDDDEEESDEAYIPSPKPSSSKRRKPNVHRSVSPHNATPSSNSPVPLRARSIPLVGKMYYCPWPRCSFQSERPSDVERHCQSVHQKVKFSCDVCGKKLTRKDAIKRHQTQGTACAKALRKRNKYL
>FfZFP10	MPADRIVAHSGAELPLEAQPPEFRKKDGSVSKMRSHRGNVPVLPQTKLCPHCPAKFTRTTHLNRHLRTHTGERLHCCETCAAQFTRSDLLARHRKRCNSELSDATRRKSCLACTESKIKCDRQSPCSKCTSKGKECVFPPVERPPPKPLASTSESSSSGDPTAVALDAQAGSFEGGNASPMDLTFQSFTPMSAFTGLPGGIMMAPQADELARNSFASAYDSNLFEPFFSGIFFSGSPSGMVDTSSSSDASTPDQSIFNADFAGVASFFTTFGAVPDSAGSSNSSSNSFPVEPSVVQPTLSNVRSSTSSMSLDPGSTENQHYLYFFFSAFLTQMPVLHAPTFSIEGKPPLLLRAMQACGALYVKTRKAASFIDQILADTRETLIQEFTSNPKNPEEQFHH…
>FfZFP11	MFPDYILPPPLAPRPSSSLSTASSSRASPPSSPSPRFFRSSQDEERKHTCACCRKRFNRPSSLRIHMNTHTGATPFPCPFPGCARAFNVNSNMRRHFRNHSSVAAIAPSYLEAPRPIAKGLDRLDEPLLGRFRTSAVRGGRGRE
>FfZFP12	MATDAAPGGSGLVSWSLPLDPSKPDSLQTIPDAFPVHAMYAHPNGSMIPTEGPATEPNGPRTYTYIAAPNSIAFTISATNDRPPQMPPPEPASVSEHQQPLDPSAEPPRASSQSPDAASGVGANHYPSSSGVPRLPPIMQVEKQQVTTSATQVASANRRRNEANFLCPVPGCGSTFTRRFNLRGHLRSHTEERPYVCQWPGCKKGFARQHDCKRHQALHSAKAQANVCSGCKKTFSRLDALNRHLRSDGGAECKRIHDATGGHADNSKEEDIKQEAQSSGQAMNIVNESS
>FfZFP13	MSLFSRDDQSSDSRPILPPIRDLFGDELSRSPRFLHESAALALARLSVNDREESRSDVTFSDPFHSKRPQETSRYSDSPRSSPRSLPPLLPDPGRSEYRGRLTESPARYTPPLRNHSLHDRYKLSRSSFSSRERSERRSTAPDIYPDHHLEKRRSLDMYRSSTEPSPSPRPLPRMISTEFKSVRRRDDDDDDPTPVARQNGRAPPFGNDRPQPPPTKSLLMSVSSAFKYECTYCGKGFNRPSSLKIHINSHTGEKPFTCTVEGCGRSFSVLSNMRRHARVHNVAPAGPEASSDDGSDLPPSPPHSASSFSSGASSRRRDSIASTSSSISSRRSRSPSFDLDETDAPPEKRLRH
>FfZFP14	MADYSYYRGQHPSNAPDHRHTSSYPSTGPNGYGPSSSSYPYASPQPYNAGGARPLDSSYAPSDSRYVSVDPSYPLAYPIPPKGIHDPSALPGGRNSYDYHHQSRSPASPHSPIPDPQGYGRGASYSPSSPPSYPHQYSHPHSPTHGYSHSQEQGMLAAYANNMPLSSSPPYSSDYANSLPRAFTCDTCPLSFHRQHDLKRHEKTHSGSKPYTCNGGCGKTFTRKDALKRHQLVKKCGTFDDSLT
>FfZFP15	MDAPQQQLFTCISCAIAFLSAEEQRIHYRSDHHRYNMKRRVASLPPVSAAVFNEKVLDRRAETAIMSSANGSKCEVCNKTYTTENAYRSHIQSKRHKDNELKTATRPALPPIVHQQVPSAEVPSAPVVEVDEPAAADASEDEEDEVNMSIDQKIAAARSRISSTQCLFCSQSFPALEDNLTHMSSAHSFFIPDAEYLVDLPGLIQYLGEKIAVGNVCLYCNTKGREFRTLDAVRKHMLDKGHCKIAYFSETERLEFSDYYDFTSSYPDVDSSNDEDTEWEDEDEEADEDDDETADKVDVDTSKSTRRKKDILPDSELTYGDSEFELVLPSGARIGHRSMRRYYAQSFIGLPKGKEVDPNSGAALVRKLLTDKNSALVPTKGGFGAFGNGTAVVKARNRG…
>FfZFP16	MSHRIPHSTDGVSLPPISQIFDIPPGHSQSSTSQAPYNNNSAYALAGNMAQQDSQAYRHSYGHTQPADPSRSYAGLNSGSPAFYDPGLSPNRSTSHSVPCYGTSYPFANRDETPNPTYYNSNPYAHVSSDMHTYGQAPFMPARPNSQYMMPTGQNMNSRQYAGVPAYTQSAYNHQHTRIGEQTYALRTDTPGGGQTYNDNSGITRSGVARENDSLYSDESSSKTRYECTYCGKGFSRPSALKIHVISHTGDKDFVCPEESCRRKFGIRSNMLRHIRLVHQNMQTSNDQYDGAE
>FfZFP17	MYNHSHSRTQSTSDARYATYPEAGQSQSYYTYSSQGQQGGSVPLEQYPSSPMPPSLNTQGQYMQMPPSRYPSHGHSHHRDPSYPPLSPVMGYAGSAPEYAQSNAYASQSMPPTNFIPTPSDLAQQAQAQSQSQYASYPISPSPHASRHPRHTRAPSSSSSPGITRPRSGSHRQASSEPATERYACNYCSKSFSRSHDRKRHHVGQHLDAQARPVCPNCRKDFSRPDSLKRHRDNGCDDTSTSPAPNA
>FfZFP18	MPRVSTTKTCSASDFDPLTIKCPWCPSQFSHPADLKRHVDIHDAKTKLRFRCTYEDCPFSSRQKCNLNVHIKTVHLKIKDIHCEHCSEFVTGSMSSLNHHLKRKHAGLKHTHVKLRQPELSYSPQTSTSSESESDPESPSSSSPPSPTELKLESDLDSNTYFSTQYDPTASTAKSMFPAVHDLYDFSFNPSDFQWDSYSTPAADSTTYSPYYVPYSAPSPSFYLAPLDMYGTEPESTWEVDSSLFF
>FfZFP19	MSEAAMDVDNINGDADWDEEDSEDDIDLSAQRLRAELLADISRANAANTSLVTSNHIPPPPLPPPPQTGPSSELSRKEQAILATMRNILSFLDSDVPARGELDTSVVPALGNASVFNVLTSSVSSGRVPTEIAIPLHQSIVALVRSDNLFGNQRHSNASAIQLDLGKRKREQDDVGPDALKKRTYAQHYDLNAQLMEAVGVVSHTLTSSSNHPLDPALITSIQLQLHQIFLFAVTSSPRAGLGMNALQEIGGLIQVIGVLTGIQIGQNPPPAQNPQFNVIGTAVYPCLTGGCQKTFARLFNLRAHQRVHAVERPYRCMHCPASFVRNHDLKRHVKLHDNKAWKCSGCDKTFSRRDAIKRHKKLSESHGPKGEACVTGEIIEVVNDDPEEGAREEKRAKM…
>FfZFP20	MEKLTVLPSIRDMFPDHLLPLPVPSSSRYPYNPSPLPQPKKNLHRPSEPLATLPHPLVYVPPQRTYPPSSYTSDDDDDDNFDNPDDRKHLCTTCGKRFNRPSSLRIHMNTHTGATPFSCPFPGCGRTFNVNSNMRRHYRNHQHASAPPAREETYTHHADLRHGYEEDERYVDDPVRRHHLQRTLQRPNQIPSALGYTPSERIAQQEYQRREDCFVRRPGWEAASF
>FfZFP21	MALEIPLTDLARGRVQLKLSISGGNATLDIKPGSPSLVTPLHPGDLRLHLSSTKQDDHIVVSMWTTLPTPCSSTQGAADTASWDWQEEYSRTDDLYAEQQQPNMSRHEYNMQTLTSSTNYFDPVQLPTPPGELDFALAPQDCQSSASFSPAEVFSFDGMGWPDYSSGFSDGPESMLQQPLSYLPPSPSSDLNEAHSSFGLALSSPMTINTGAPPAASSFSPSTSFSSSSYIPTPTLTTSSLTQDEPISSAHSDMSDSSTTAPVSPPATEGNALRPHPCLFPDCGRWFTRSYTRNVHMLTHRRSNDPKPFLCTMPGCSEGFSRKHDRLRHEVRQHGRGSNWRCPMCPMSKFYSSQSTLERHLSEKHNEAG
>FfZFP22	MDHSQDDDKIDYAGSRTRSEHRYAPHRHPYWQSADVEDVPRPVIPRRGVSLRNFTASTGSYRWPRIEHTTSIDERPSLGLRHLTDDDGSSTSSHTSSHRSGGTSRPTNSPPSLSFPLPPLTANRRNSPSATLLEPMRRASLTEMEDDPSSSSSSSDDEMAPVASTTPAPASSFTLHRISSQTPGPSSPAAAHPAPPPSATSSTASGTTPSSSPTASTSAFTVDSINPVNRNAWEQYVERYPDKIYKCLWQSEKTGNACQYIGNRQLVKRHVETVHMKILRYACDFCGLRFPQKTNVHVHISSQHTRVKPNLCPYEGCDRTYNDPAALHRHKVSAHGYVPKPTKRQPKPGDPRSQHESLAPWSAQKEPEEGTKNPKSR
>FfZFP23	MPRSLCPASGCELVFERSSDLTRHARVHTGEKPHICTVCGRGFSQSSGLRTHKNVHSGAKPFVCLYSCGKAFGDPSSCSRHTREIHEGVQPYQCPEPGCHTSIKRRTAFVQHLASKHHIKHPSDEFVDAQAPSSERRQRRRRRVVVPATGLMSLPTASLAQYEPQPKNMTNAYNYDYNMNPSSSYDNTNSFDVSLGFEHPGLFTLPQSRPSSTTPSLTYSNNTSPASSHGYATPPLMNPFDDVLSTYLGAPGVGYGAQCAKPTNTIPAPDSWDYLFSE
>FfZFP24	MVCARRGESPVPRKAKRPATPRARPKERFYCDFEGCTSSTARKSDLKRHKLLHLSPAEKNFISHKCPADGCDFNSIQKKNVDIHINTHTRAKPYECPFCVNAYGDPATLTRHKVKQHEYIPHHADWGVDAIETQVKERAITQPSTVKKGRLSRNRKPSSDRDDWSDTSSTVSVLTPPSWYLPLPMSGSPHFPVKQKAVDEWRGAATSMEPYQGMRVGPPRWESTDILSSLEQLHIDSNYYDKEPPTPNKHRSLFETEDGRMTLPPPTVYSYDPRGHYAPQISQPHPLLTSQAPSHLYQGYGVERAAHASQDIQGFHGSYARDNVQHPSHSSRGPLPTPQHQVHPASGYSSRDASPISPTGQYRGALRFYRAGDEGWSSGSDYEMDEAVNGAARSSYRFY…
>FfZFP25	MSSSPVSPTFTNFSASSPYSSASSVAEFDVEHDMPSSYPYPPATVYQQTQQSDGGYHHEAVEQEHMYSAYQMPWTIPQARKQQVATQQYLSNHSSSTSPLAVYMSNEQHRTTPLHSPIPQQLSHPQPQAQVHNGDYEEWQRNTNTYPQSAPAVQQTYRVKVEETPDVYSNQLFDRPTYVVPSQHHQISQQQSNVYTNFDYHHSPQQHHAHERYLAELSHAKSLSPLRVDYSHSHSPQPGCDPRYVSGNIESVPTHHGDEPPLIRMEDDVDADGEDDKGEDVYDQPSRRRDSYDSYEDDDEYEDFDDARDGDFVLRHGRSIARRTRSTSFEHYSRSSYPGPSTYSQPSGVTTRARRTASSSSAYPTSYHEARHRSRPTASLQTPIPVPNLTKKSRGRRVP…
>FfZFP26	MASPLSRPHSPTSSNFSNSRSPYSSDSQVFHDNAAHPAMNYPGSSIAHEVLYSHEAEPSFYPGYMQWNNAPKPQQYMRQEWHHVQHDAYTHPMSQSGHRVDHLGVKSDALSYHSSGSSPPYTRNIFDLSHQQAPPIHTQQTYSNITYYAPSPEPSLRQGYIQPSELSPVDSHDYSHSPESPQSGCDPRYVSGVPSGHPAGRHSVDSTRSRDAVSEHGVYAQDGMASQDHDTALSDSYAEDSLDDGDDDEDDADDDDGEYVEGRSRRTVTARRTNRRTAVNRYTPYTEYAYDMGASNGRPRRHSSDTTSSASSLSSLYPFSAVVVPSPIPVPNLIKKSRGRHVPTVTQAESYGNLKARIHACEVDGCGKCFARGEHLKRHIRSIHTHDKPHKCPFPGCGK…
>FfZFP27	MQDKPAPRPYKCPYPLCGRAFSRLEHQTRHIRTHTGEKPFVCTFAGCEKRFSRSDELTRHSRIHNTNAQPQTQPQNLDKEPTAGLAHAVGDKNTSAGRIKKKARSRAGSDDEDYARPTAVGSYDVPHSRRNTPFTTLSSVAMDELYALEREEALRRAEYEARHADALRRAEYISRSKDASGSFGNAREHAFSFRASKSATTSPVMEGSGQSGYFGTSNARDDEDSGIVARKIQRRLSGPAWQMTPYDQPAAHHQPHAHLPHSASAAQLHHPYPYHHDRHHPYHRPHSRPHSPSPQSSDSDSPASYGPPSFYHSSSLRTSATHTPSTSPFLGPMRGLNLHSADPSRAPSPTLMLPPPSIPHHSYHTGTGTPGSRSRSGSPPPHLPPLGPPQHHHQHLAHS…
>FfZFP28	MNASYFNVASFDMDIHRSLPKKKSFTAEDDADCSDCCTGAVCPDGDAEVTEHCTDKCVVIACEDSSHHIDAAGCAPDPCDFLCDLDPCRGCHPLDDFFEKCCEPDFHHSFPEKHSIFHPTFHWDPSSICRSCDEPEELPLSSSSSHFPDPHLPDMNRFSHQQPLHPHVFQQPHGPQACLWGNCGQQFEDSDQLIKHVNEVHFLLPSSPSVSIPQSNTLPCLWGDCHQSLPVTPQAYGHALSQMMANHLLNDHLNSQWPVHSHPSTPILDYSLPSSESESVPTPPHVHTPCSGTHVCHWKDCDQAFVTCSDLTTHLTVAHVGAGKAHYDCHWKECNRNGNHGFASKQKICRHLQSHTGHRPFQCRICKQHFSEAATLQQHMRRHTLEKPYACDHPGCEKK…
>FfZFP29	MGGDHKCPVCQATFTRPQHVARHMRSHTGDRPYKCTHCGDQFARSDLLSRHINKCHASEKDKTPLAPNGRRKGGSTRATTSKQACDQCVQGSLPCDGCNPCAKCVQRKVRCTFVKFHRQTAPVGPGHNPRPTATALPSTILPPIPIGGRDWGSSFSFPSGPYPTDLDDYANKYRQQRDVVQGMGRPPDPNWMYQPSNGTEILGVGGSLSRQNSLGHHQPVQEFYSYRPESADGSSSASSSAASSSVHLPLEAYGTTQSSVVNPPEGGFSSAFGLMSLDDPAVLAGFATDGQPFFDHMNQQLQSSSPQPPIPPTNPQLLPHPNNYQYHAQSVVTPRPSTSSGVIRDDETRELREFWKEYMRTPMAVNGNGMDQPTPHRRQRVSSLPSVKTPTENIYGNGR…
>FfZFP30	MSAYSFIDYHAVPLDSTSQWASDYSSEAPTFTSYSSTLRDNIPLDPALSQTLLDSDDDTCSYSTGHYPGNSPIHRASSPRYAESAYSSSAYAESPYNLSTSSSPYPSAQQSPFLSARPLDSGSPPSPALKMPPVSAEPLYVNVSDLTSSSTTTSSPNSFDNDEGKSAISKSLPPSHRPSTPVVGKRKRAPESSSPYRPRHSVCSSPSMASDSSFEDDESEDGSEYSDNDSLYRPSRSYSRKRVRFSRCTDEDDEFQFVKEGGKKSRGRRVPVASEFKQDDHSASSAGVLATPLASIPYGIKKVGAPQKNKRRYICTFEGCGKCFVRGEHLKRHVKSLHLYEKPHQCPLDGCTKSFSRKDNLKQHIRAFH
>FfZFP31	MSSSGMAKKKHVCPTCERGFTTSGHLARHSRVHTGERNHKCPFPGCETRCSRQDNLQQHYRIHLSPGSRRNSARSAISRVLNAPAQPKKEDSPPPALEPARVYSSHSPPPDSPPPLTHATLSPATSATTSTYYESANNGSGGYTYVHTTPTPSPPFSAHSLHHQHHQQHPHHHNPQLSPLQSPHPLAHQQSQQHLSHSLPPPLTHSHHQYDSTSRHSIAHISPPSPDSSSGPPTPYQAYSQESYAHPHPRYDSPPPVLAPLRGVEGRGYYSYAPNPSTDWRAKGMM
>FfZFP32	MGAGESKAGHGASDGPATDALDYYQLLDVDENATADEIKKSFRRLALIHHPDKNPHDVAGATNRFATMQQAYEVLSDEQERAWYDSHRASLAPEPDADTVFEDIQRGAPPSRARDRGLTVRHLAQFFDASIWTGFGDDDKGFYTIYRNLFTRLQAEEAMFSDSEMPSFGYSSWPWAPAQKGDELEAARTFYNSWMNFSSNKDFLWSETWNLSEAPDRRVRRLMEKENKKARDDARREYNETIRSLARFLRKRDARYKAHLARQTEDAQIRASSSSTKAPEKDTVAASDYVEQEWQKLDTSGVHDDLDWAIGEGEESEEWECVVCGKSFRSEAAWDSHERSKKHLKEVERLRFEMQAEDAEFGLNIEDEETSESPEAASTPPSPPRSRSPPGPTEVLLEE…
>FfZFP33	MPRAEKTDPTHLATDSGAICKVCSRRIGRKSDLARHMRTHAVDKAELMHRCPFCKFANMQKSNVETHIRTHTGEKSRRCPDCTFATTDPGSLTRHRKRVHQYVPKPRSPRDTATRQRCLPVLSPSSPAPSDLGPDSPDREDRAITPSLVKQESARCVPRLIRGPSTLRS
>FfZFP34	MAKKKNKNLIQPWCWYCEREFEDEKVLMQHQKAKHFKCSMCPRRLNTAGGLAVHIQQVHKLEPENLPRIDNALPGRDGYEVEIFGMEGIPAPDVADYKRRKEIEFGLAAGSISQPQAKRAKTENRPMTEAELKAALENHKALMGAHNGTKEPAAPTHDGNSGAVYGAPQAYSGPPQSMPPVGMPPGLPPFFPPPPGMMQPFPPFPGMHGFPPGPPPPGFPFPPGALPPGMMPPPGMSPPPPGMVPMPPPGAMRAPFPPPNFVPGQGMHSPFPPVPPSGSITPATPASAVPTPPSSVPPTTQVQRQLVLPNPALSQTLPPFKKETDLKYKDPNFSPEERRACHPKYLVPKPTDAATEESRGKKRARAEDFL
>FfZFP35	MSASIHVCPTCGSGFHRPSALKVHLNTHTGAKPFLCPWKGCEKTYSVNSNMRRHLRTHTDQEFPPDDQEKQPTVTRPAPVPRDDPPPPTYNNYYTAPAPQYLPAPYAVPVYPPPAPYYHPQSYPQEYAVPRTFSRTSSATSSSSSTSSDTIEAQQRPASREGPDYSNPSLKRRREEYSQNYYPSQSYDSSYDAYAWSYSMPIPRAEVAHHSQSPAPVAYYSSYSVPEDGYSAQNHHSRSLETLSLPYEPPSPFSTTAPGVRTVYSVRSTPPDPKGVYNGAITSLLSREDSDEEVDEDYEYEKRVLRMAGELRGQKRQRV
>FfZFP36	MADSRFLTGDTHSLSYDGGLELHDIDLIPPSPPHFYDDLDAQLSDIYSPPADATFPQTPGGSSYSPYSAHTELSDDPSQLFGDSFPEYNPSDFDHPSPQYMLFGNAMYGDYSSPSSNGGSPHITPASLSASPRMDLQQSLENMTFNHHSPSWGTEPLPYQAPVINAPEGDGRNRPHLNVVPATPVSGGLNSTAPMYNIPPGQQQQQQQSQQHQHHQQPTQTWNQSNTSTSGSHHLHPSQPPSHQEPFQFPARPHSSSSLYIPPTRSRSKSESSPVNPTWDTLGLGGSGLGLSGVSSSFQDESAISDQPYSFSNDFLSPGDNSSSIGLRRSRSDAGGRPGHVRASRSDDLGATLLMPPNHDFLTPSGMNMNMGSGALMGMEGGMGRGRHVRRASSGSRSE…
>FfZFP37	MNDDNAYASICVQPPDDDAGNDMLGAMALDMSPPPSNHGSPWADSYALPIQSMKRSMTPNNAATPNLSIPSPLYYPGGSEYDPAYSPVPSPYSPSISLAQIETISPYLSPISPSPGLSPGSSPQSYNDSLLSPYSPYSAQSGSFNTSSESIHSLLMSPSEMRGRSLSREGFLTQGRSSRSPSATGLGLDSFDTLSMASPLDEFRHLDEDDYVEVASSPTCIDPRGSVQSPEPEPPRLCVASEAVLNASMSRRKKAGMFKCHICPRDFTARHNLTNHINAHNNKREHKCTFCESAFCTAAVLSRHIKTKHAEHAPVSRSRRSRKSKRGTAY
>FfZFP38	MEKDNPTSFTDPSAGFTFIFDNPSPNSVNEGDRLAVYTNVQDGGGYYNSDAESSLSPFLDPGRWIGGANWPSDSDSSAHHSPSGDEFSFDFRMSPSVTPLDSPLSPTSTTPEHQHQQRQRSMTFPNSEAYGGFPESQAITDALLRLSVQDPRDACLAPYLPESAVVGPSRVFEPEVDQPTFGLIDEVARGSTLELEWILGEHAAPSRRFDASGGGVVSLSEIEGGRTRGRDSDAITKRRKMDASFKCPHCQVDFTTRIRLNGHIDSTHHGKRYQCTEQNCGKSYRHLTSRDRHIENRHGKKR
>FfZFP39	MADTRPHAVYRRLMISRGNGYPFWEPNIDESLPLSYRQNGMRIGDLVILNGDGGYIYIFNVHTPAEDSVNINGVPSGFVPLQVNHAPRFLPHCHNANTIWTATDHSTHSVDAEASAELLTIAGAGFSFGISTSSAEAAVLALPDGAARYDASNERAYEEYAEKHAESWFDFVENKLGKRLPTNSLYLVTGCDKSRSWCVALVHGSIDSRHCALKFTVGGIAGGGMSYSKESGILHKRPDYHYYPPTAINQSGPVNQCVFARGLTITTKRSRWKRKTSVKVSWIDGSSTDTCPPFIKKKSPQSGSGSLNPDIHRQITSTTDMDVDEEDFPISSDSDTVSESTSEEMFSNGLKINVDWSWNPSTHLSQWMLNKCPNAEISIVSDREWMPYVRDTPALTVED…
>FfZFP40	MTAQAGKEPDPDNIISNGSSPEIPSRHSTTFPTRTKTGLPFMRDSQSFEANPPLCTFPSPVLTTDYAPATSPVVNRPEVGIKHCQKVNLNLPTAQPHCVPTPEHDVVQRRVTKLSSDQASSSLFVDSSCPVKDLGDNFSAAELIREPLSTRDKGKGKADASRTVNEIESQARPVKEEEGAFNFTGSRKYELYAAWRSGGAAGALRNQAAPCVPACSPAQEEEEEVIEISKEEFYATEDLHDAGKSKRDDDDEFVASCGEDNSEDSDWSPKARSSKKKKKAIKRKFGDSGLDQLEQRRYYKQAKRADVSSQRAKGARDEKLEKDSKHELSSLRTAAHLFKVTGEHSSDVPPSSSLGKRKLTIDEMLTFAKRLKIISEDVEHHNEGSNIHTTKTKTLQRME…
>FfZFP41	MSTQETEAENDANDNIVPNESSAESPPRTLTRTNTEDALNEAFSLYLRSSQCLDDKGKSSSALVSQNPIPKCSSLETVITVPDNGDDEELNQVLPTAEPQREPSIPFGYPPSFFQQGFYSSPEPSNPPLGYGDPEVTIESLNLPAHDTDLERVDAQASGNDTGHLMINAVEQSTFTTPLSVTSTLYAHDLVNPQDKGKGNADPLDHDTKNGSPSPSLNEADYDRGLSCQVSSRSSNFADLEIAAGWKMGEIARMQLGEAGPSRMPYTSQAEDEEGMSDLEELDDRQPSKRKRSDDDEFAASSDEEYSKSQDSDWSLSKSLSPPPVKCGKAPKRKFNDSSSDENEQPTRRKRSKKEVHPSPRRAKYFRGKKIEEEDYVDSEESISSPRIVAGPSKSSLGK…
>FfZFP42	MHLEYAAVHQYDSHDDDEQEYDDDDSDDDSEPYCTPCGRHFINKESLYQHLGASSLHNWCFVCCKDFSSPTALSQHHASRVHKPADLKCPLCPRVFKSPSDIASHIESGGCNNKVNRHHVTAAVHALNLHPTISVSRRITGPTTVTTTYLASELAFNGKAYECYVCHRQFKTLSSLNTHLGSPAHDAKEFKCPHTRCSKKFTVISALIRHIESEACGLAKFQVVEDYTLALTGQFQRMLTI
>FfZFP43	MTPQDLLIAAMVDVHDCSQCRRTFSNKDSLHSHCVSAKDHLYCSECRHLFFQAEFLEQHLQSVVHVANGGPAPVTCYICHRDLHHWGRFVYHCFGKHEDHFFCNEECTKVFTTAPQLQEHMKNSRHRHPARYDSQFDGYDDFRCKKCVLHFESKADMDNHLTSMHNWCFDCAQGFKDLDAHKRSIAHKPRTMKCALCPQLFKEPSSIALHIESGECTPGLDRHHVTQAIQSLKVKPSILIGEDESTSDVGASISGINEIFSSATSVSSSMAISHGTVTAEIATEDAFNGMAYECPTCEKRFDTLDSLNLHIRSAAHDDDKFKCPDCSTTFTLCSGLIQHLESESCGAASIGRVEKEANMLTAQFAKLLCGA
>FfZFP44	MISKDLLIATMVIAHDCSQCRRTFSNEDALHAHCAAERKDHHYCSDCRRLFFQPRFLARHLKSSVHVKNGWRDPLTCYVCHKDCNSWEDLKYHCSLKRNDHFLCVKECTEVFTTAPLLREHVRKTLHRPPRYYDGYDTLYCKECDIYLATEALMDSHLDLKHNWCLVCAQGFEERLHLSMHKSSIAHKPRTTKCALCPQLFKEPSSIAHHIESGECTPGLTRQHVAQAIQALKVKPSILITEDETSETSDVSEIFSSATSVSASNSLSLGTVTAEVATEDAFNGVAYECPKCEKTFKTLFCLNRHITSAAHDDDMFKCPDCSSTFTLCSGLIQHLESESCGAASIVTVEKEASLVTAQFAKLLCGA
>FfZFP45	MPVFKGPKSSTLRPFCPTCTRYFYDKAGLEAHNVAKHPTEHQCYVCERPFRTAASLEEHYRGSPNHPNCPVCGKGARNDALNKEHVEATHPKMDCALPRCNVKNVYERDLNLHYATSPSHPSCTVCGGGFFDMALLVEHLNVAHRSQRCRPCQRTFSSPEGLQEHFKMSPEHIVCARCDVGFENIEDYDTHRLTTHSPQLSTQPRDDCGPRLLNLNTDPPLSSPTKLNHEMGWTCQWDADSEHAAQWVNELVSDDKDAQSIESSSSQSRQGISSTSWASNSCSTSTSFHCRACGANPCQTISATSCGHIFCYRCISRAVVERGECAVCSSALTLAYIFKLDVHI
>FfZFP46	MDATTNSVYKLSLQPTVPQEHDPLEYTARPGHAQRQAMWLMDQHTAGDDDDADDGNPMHREGFSVTTPGLSKGLSRPLTQSEQDRLGHLDRLKFFLATAPSGWEKANGPSSSSSSYSPDPSHPALNRFLLPSQEFVTCVLWNGLYHITGTDIVRALVFRFEAFGRPVRNMKKFEEGVFSDLRNLKPGVDACLEEPKSPFLDLLFKYQCIRTQKKQKVFYWFSVPHDRLFLDALERDLKREKMGMEATTVITGEPALSFTYDKKRSLYEQFTGAKAASRHTSSSNQTRRSASKSDSLHRGVSMREGEGELEWNVRRLEQEGMMGSSDDSDGDIDEATAAAQQSPFFSMFSLFEGSPTYKQRRKKANHGPSSLGLGAESERGRTGYPAPQQDDPMTGGVQV…
>FfZFP47	MADTGAGYFDNYDFATLGHSAPRCSEYPNYPELWYQYYTADSQQSGVVLPGTSDYPYNFDSTSALSVYYDNLRAMNSNTFESPWPSPEIVQTPNTPPFIYRTHGPQSWSPPASSSDEPTPDVYDTRLLNPFEAQFERASLSGSRRHTVSISSSSSRSSSPAAKKNASAVTTPNDDDAQRRRHPCLVPGCTRRFTSQYTLKVHTEAHKPKPRASYPCTFGCREWFSRQHDRLRHEVAKHNKVCEFSCESCGRFFSTHKTLGNHRCPMAQDGTRWVHQ
>FfZFP48	MSRSPSPMGALMTGHIEDTESSSEDEEISEESGSQNTANKDEETATCLWGDCGQLFHHLPSLIEHIHTEHVGVNKSNYFCDWSTCSRRGIPQTSRFALTSHLRSHTKEKPFVCSLPECDKSFTRSDALAKHLRHQHNKSPPAPGRGGSRKRKSTFAFALNPDGELMDFNNHARSTRSRSPSPVRGRPHEEDEGYVPAPAPLMYDVIPTQLWPFQDPSTGKIHGRSQSQVLYLLMKAKHAFAMQERERLKIELEHAQEQMQAERTKKEVMVDRVLYHLYGANAEPFIRPITPPPSMISQTSTPSLVDGSSTNGKSKAPSTPHL
>FfZFP49	MEISDSNVDPVLRHDAGQTAPSGNGESSTQGQQHLESPKRQTRSQTGKRRNPADDVQPNKRLRPKDPPVPPPEDVPPSLSTTFPSRGPRPRAANLPVPVPNLTKKSRGRRVPTAELDADGDNDKRTYACPVHGCGKCFHRGEHLKRHIRSIHTHDKPFQCTQPGCEKFFNRHDNLLQHLKVHTHTRRSDPSPPPLPENATSATPPPPAPPPSATLYYAHPPPISEEPSPPKTTMAVSSARTEIGNGISYYHPPSMNPWSTHYSFPPHQPWARQ
>FfZFP50	MPADRTSSSLFEHSASVPYASVKSKAPKKKSEAGRSRYPSSRKHIPCEFPGCDKISTQKCNYQDHLNTHYGIKPYKCVTDDCDYSSTHRSSLLNHRKSKHQYIPKRQIRRRSSTTATSTESSSDSPKLELDSLLTMPVEDSKTEATLDFSNLYDKQPTTFDDESASKLMPSSAYQYEAPSSAYNFFNPALPYTQLPAGFYNWGSNNSYVPMTSFGKEQFLGNMPYALDGGASYQSVQNNSYFQQPMAPLNFDYSQPRVQDSTALSYASPYASQYGTYY
>FfZFP51	MRSHILVRRESLNIHRDSGPPGLANNPWEMAVNPGMADNPPMQLSTAHTNHIRCTPTVRRWQPSFVTSIVVPLSFCCLMVDCVQTPYPHFWEKVKAIDVNNDYAYLSAFPRVIDYDMPSISRLNPLGSFHSNRSDQRPRENRYRTGFNSTRLLFPNGSDHQQELNAISPSHAMSISPSNAYPSSQQDLPAGIYIPDSVSMVIPDHTNSSFINSSSNCSRQPALLPSPDNMTSTSELFDGWDAAPFLQSPMPDHYPPFGTGFDHAAIPFPSFSDSVSTSNVDVCDASSQEDIPSHPSIIPAPQARGTTLRRRGPDCNSIQKRRKRPATFNCDVSGCQNAGFTTLGSLKRHTRDKHSRKECLFCSECGHAFADSTSVGRHERGAHNLRGRPLRHEGSIHTD
>FfZFP52	MNDFDAYALDDNAFYQQEYPFNENYASTSSWMPDYIIKQEAPPMTLELPYTPFHVEQDLYATTNHPSASPWPQEYACPSDWSPYAESTPDLLFTPSNSGHSDSCTNVFDLQFGESLDFDHGSPGQSSSYVYPTSLRDQSQTPPTPPGDPSRRRHPCLVPGCLRRFTSQYTLKVHMQAHKPKPRVTFLCTLGCGERFSRQHDRLRHEVAKHNKVCEFSCDACGRFFSSGKTLGNHKCPVGIGGTRWVHS
>FfZFP53	MDAVTERERKHACTMCHKRFDRPSTLKKHLLVHTGEKAYQCACCGRRFGVASNLNRHVKRCVLRTSPTSGTTPTSGSAQTTPSPPPPTKRRRRAPATSFWVPASLRSFVLVAATFRGTVISPAAPLGHWDERNSFAPAPLNPYHPSQFSVLPGPAFPASTMEWERLPGYYDSRSDGSKAWGMGVLGVRVF
>FfZFP54	MAATAFSLPSIHEMFPEHLMRVPPEARVRGSAPPTHLKLDCSFNVLRSDPSAPSLTHVASMHTADGASGARSGSSEGSEASDGEDDIGTKKHLCTTCNKRFNRPSSLRIHINTHTGATPFRCPYPGCGREFNVNSNMRRHYRNHTTGNIAQPEDDAAPVYPRQHRDRSALRHAQHFVSSSPSPSPLSSSPPLRSFHHEPYHRPRALDHHHPHLSPSRPRTRESDLRTHIP
>FfZFP55	MPAIRTDADRLTTKCPQEGCDYQLSKNSHLRRHFDYAHNTGPKRYQCVWEGCSYSDVQKSNFDDHMNVHLKRKPYSCPDCILTFANRGGLHHHRRLKHNYVSPLTRRRSTVHQDAPANPELVSQSNPSPPVAISVGKPRSLPYPFKRRATVQEKVNDTQIASAQLPFCSAYPSPPSSASSTSSSTYTSSSSSSSSSSSASLPPPPPPSSIAPVFPIPPPTTRHIRRLVPYPPPPPGLFRVLRLRKDIPPLRALLRTPASAWSLPAVNFDIALPRKFTLPPISDLFKVADSRSQT
>FfZFP56	MYAHSESFHRRDGKAVFWRHSESTQDVQHTAAATNHEEQALQPGGIRETPILTPQPVMAHRSSSLRHNNSYPSLSQSASPDNRMDAYESSGMPAISQQQDNYYATFQHNAQTGYNMIPAALHAQLSSSRTNPEFQATNTDNYSYNDRYPQPYYYPSSHSFPTAPQRIPHTNSSGGTSELLRYPLEEPPRPKAPPPVASTWTPPTGIVGFRGQEAVDRSSVAQDAIRTKKKAKMHRCTVCSHEFPRPSGLQTHMNSHNNVRPYGCSFPGCKKTFGVRSNAKRHLRTHGPVPQGDLIAVIKAESPPSPSRTRHSDVYNHSSTAYQLDQTYYSYGESALPVVSSATRWLPASLMGCTNASQLREATDREYYSSSDYDFEHEDGSDGSDVSSVSGSLLPLQPV…
>FfZFP57	MARQTSKRSTSASCICHICSKRVSRPAQLKRHLETHDIQSKNRFPCPYDDCGFSGRQKSNLKVHIKAIHDRTRDVFCPFCDYQTTNRSSLLHHHARFHPNVAPRSVSECTSSPTSSRSSSSSEAPTDKEHEPSNMFFNDQYLSVPPSQDMLPATQELSVLMQRFDWDWYNTITQSAPVDAQSNWSQAQEAGTTQDSKIFSPGYPSPSYSPPSSPDCGLYFAPPSPPMFYYDHELPSTAAWDFQQF
>FfZFP58	MARESASKSSAPYICPLCNKKLSSSKHVRRHMETHDFRTKNRFRCPYGDCAYSGRQKSNLNVHIKAIHENSKDIHCPFCKYQSASRSALLHHHKRYHPDVQPRSVSECTSSSSASSSSSTTPTSDSPVYCYNAPEPTNFTFFNDQYYLSPPPSHDILPAAYELPPLVDGHFDWDWFNSLTQPSKFGAESSRPARSNAYGSQTQQAGACYWQEATSESPLSPDTYYSPAPSSPSDCGLHFAPPTPPTYPLGVPQYSFPTSTNTDLNLEWYFNF
