# Supplementary material for: Genome-Wide Identification and Expression Analysis of the Cys2His2 Zinc Finger Protein Gene Family in Flammulina filiformis
Source: J Fungi (Basel). 2024 Sep 11;10(9):644. doi: 10.3390/jof10090644 (PMC11433517; doi:10.3390/jof10090644)
Supplement: Supplementary file 1 [file jof-10-00644-s001.zip › Table S4 KaKs value for the collainear gene pairs between F. filiformis and four other representative species.xlsx]

## Sheet: Sheet1
Table S4 Ka/Ks values for collinear gene pairs between F. filiformis and the four other representative species
F. filiformis versus A. bisporus
Gene name	C2H2 gene ID in F. filiformis	C2H2 gene ID in A. bisporus	Ka	Ks	Ka_Ks	EffectiveLen	AverageS-sites	AverageN-sites	cN	cS	pN	pS	Note
FfC2H2-ZFP5	v5-202412	KAF7784043.1	0.385364	NaN	NaN	1653	413.833	1239.17	373.417	324.583	0.301345	0.784333	High Sequence Divergence Value (pS>=0.75)
FfC2H2-ZFP6	v5-202512	KAF7784708.1	0.417521	NaN	NaN	858	209.917	648.083	207.5	166.5	0.320175	0.793172	High Sequence Divergence Value (pS>=0.75)
FfC2H2-ZFP10	v5-203949	KAF7782394.1	0.503039	NaN	NaN	2088	494.75	1593.25	583.917	405.083	0.366494	0.818764	High Sequence Divergence Value (pS>=0.75)
FfC2H2-ZFP12	v5-204307	KAF7782318.1	0.336048	NaN	NaN	735	181.5	553.5	149.917	139.083	0.270852	0.766299	High Sequence Divergence Value (pS>=0.75)
FfC2H2-ZFP13	v5-204336	KAF7783037.1	0.560044	NaN	NaN	891	222.75	668.25	263.667	181.333	0.394563	0.814067	High Sequence Divergence Value (pS>=0.75)
FfC2H2-ZFP15	v5-204487	KAF7782480.1	0.246956	NaN	NaN	1299	305.333	993.667	209.083	250.917	0.210416	0.821779	High Sequence Divergence Value (pS>=0.75)
FfC2H2-ZFP30	v5-209022	KAF7770746.1	0.813561	NaN	NaN	990	237.917	752.083	373.417	178.583	0.49651	0.750613	High Sequence Divergence Value (pS>=0.75)
FfC2H2-ZFP32	v5-209491	KAF7773301.1	0.324498	NaN	NaN	1542	352.5	1189.5	313.333	315.667	0.263416	0.895508	High Sequence Divergence Value (pS>=0.75)
F. filiformis versus L. edodes
Gene name	C2H2 gene ID in F. filiformis	C2H2 gene ID in L. edodes	Ka	Ks	Ka_Ks	EffectiveLen	AverageS-sites	AverageN-sites	cN	cS	pN	pS	Note
FfC2H2-ZFP1	v5-200725	KAF8831296.1	0.48426	NaN	NaN	1638	390	1248	445.25	307.75	0.356771	0.789103	High Sequence Divergence Value (pS>=0.75)
FfC2H2-ZFP6	v5-202512	KAF8832629.1	0.412656	NaN	NaN	954	233.25	720.75	228.75	177.25	0.317378	0.759914	High Sequence Divergence Value (pS>=0.75)
FfC2H2-ZFP8	v5-203757	KAF8828764.1	0.437875	NaN	NaN	1323	313.25	1009.75	334.917	245.083	0.331683	0.782389	High Sequence Divergence Value (pS>=0.75)
FfC2H2-ZFP12	v5-204307	KAF8829090.1	0.37544	2.13435	0.175903	477	124.333	352.667	104.167	87.8333	0.295369	0.706434
FfC2H2-ZFP14	v5-204339	KAF8829069.1	0.607949	2.53263	0.240046	591	152.083	438.917	182.833	110.167	0.416556	0.724384
FfC2H2-ZFP15	v5-204487	KAF8828955.1	0.268502	NaN	NaN	1314	309.333	1004.67	226.75	247.25	0.225697	0.7993	High Sequence Divergence Value (pS>=0.75)
FfC2H2-ZFP32	v5-209491	KAF8825016.1	0.363423	NaN	NaN	1467	334	1133	326.333	266.667	0.288026	0.798403	High Sequence Divergence Value (pS>=0.75)
FfC2H2-ZFP34	v5-209612	KAF8825060.1	0.217907	NaN	NaN	1056	261.917	794.083	150.167	222.833	0.189107	0.85078	High Sequence Divergence Value (pS>=0.75)
FfC2H2-ZFP46	v5-210712	KAF8830057.1	0.452324	NaN	NaN	2544	613.667	1930.33	655.667	489.333	0.339665	0.797393	High Sequence Divergence Value (pS>=0.75)
F. filiformis versus P. ostreatus
Gene name	C2H2 gene ID in F. filiformis	C2H2 gene ID in P. ostreatus	Ka	Ks	Ka_Ks	EffectiveLen	AverageS-sites	AverageN-sites	cN	cS	pN	pS	Note
FfC2H2-ZFP1	v5-200725	KAJ8700146.1	0.39925	NaN	NaN	1689	408.75	1280.25	396.333	308.667	0.309575	0.755148	High Sequence Divergence Value (pS>=0.75)
FfC2H2-ZFP5	v5-202412	KAJ8702313.1	0.361302	NaN	NaN	1683	425.083	1257.92	360.667	325.333	0.286717	0.76534	High Sequence Divergence Value (pS>=0.75)
FfC2H2-ZFP6	v5-202512	KAJ8703000.1	0.454844	NaN	NaN	930	227.25	702.75	239.667	173.333	0.341041	0.762743	High Sequence Divergence Value (pS>=0.75)
FfC2H2-ZFP12	v5-204307	KAJ8696325.1	0.312677	NaN	NaN	705	173.75	531.25	135.833	136.167	0.255686	0.783693	High Sequence Divergence Value (pS>=0.75)
FfC2H2-ZFP14	v5-204339	KAJ8696361.1	0.315155	NaN	NaN	291	71.75	219.25	56.4167	58.5833	0.257317	0.816492	High Sequence Divergence Value (pS>=0.75)
FfC2H2-ZFP15	v5-204487	KAJ8696504.1	0.241959	NaN	NaN	981	229.5	751.5	155.417	197.583	0.206809	0.86093	High Sequence Divergence Value (pS>=0.75)
FfC2H2-ZFP17	v5-204790	KAJ8695996.1	0.491361	2.89562	0.169691	600	151.75	448.25	161.583	111.417	0.360476	0.734212
FfC2H2-ZFP32	v5-209491	KAJ8692758.1	0.38419	NaN	NaN	1449	332.5	1116.5	335.667	281.333	0.300642	0.846115	High Sequence Divergence Value (pS>=0.75)
F. filiformis versus A. ostoyae
Gene name	C2H2 gene ID in F. filiformis	C2H2 gene ID in A. ostoyae	Ka	Ks	Ka_Ks	EffectiveLen	AverageS-sites	AverageN-sites	cN	cS	pN	pS	Note
FfC2H2-ZFP1	v5-200725	g4391.t1	0.330836	NaN	NaN	1710	413.167	1296.83	346.917	311.083	0.267511	0.752925	High Sequence Divergence Value (pS>=0.75)
FfC2H2-ZFP5	v5-202412	g1260.t1	0.234334	NaN	NaN	1644	412.167	1231.83	247.917	321.083	0.201258	0.779013	High Sequence Divergence Value (pS>=0.75)
FfC2H2-ZFP6	v5-202512	g902.t1	0.27305	2.20907	0.123604	918	224	694	158.833	159.167	0.228866	0.710565
FfC2H2-ZFP8	v5-203757	g11821.t1	0.285928	NaN	NaN	1395	328	1067	253.667	260.333	0.237738	0.793699	High Sequence Divergence Value (pS>=0.75)
FfC2H2-ZFP13	v5-204336	g11472.t1	0.473586	NaN	NaN	993	247.083	745.917	261.917	197.083	0.351134	0.797639	High Sequence Divergence Value (pS>=0.75)
FfC2H2-ZFP14	v5-204339	g11475.t1	0.402229	2.33791	0.172046	693	180.667	512.333	159.5	129.5	0.311321	0.71679
FfC2H2-ZFP15	v5-204487	g11383.t1	0.222346	NaN	NaN	1236	295.333	940.667	181	240	0.192417	0.812641	High Sequence Divergence Value (pS>=0.75)
FfC2H2-ZFP16	v5-204715	g11269.t1	0.677228	NaN	NaN	669	167.667	501.333	223.583	134.417	0.445977	0.80169	High Sequence Divergence Value (pS>=0.75)
FfC2H2-ZFP17	v5-204790	g11229.t1	0.504559	2.06672	0.244135	687	172.167	514.833	189.083	120.917	0.367271	0.702323
FfC2H2-ZFP22	v5-205828	g13426.t1	0.700307	NaN	NaN	999	246.75	752.25	342.417	193.583	0.45519	0.784532	High Sequence Divergence Value (pS>=0.75)
FfC2H2-ZFP27	v5-207566	g2411.t1	0.320361	NaN	NaN	1395	342.167	1052.83	274.5	269.5	0.260725	0.787628	High Sequence Divergence Value (pS>=0.75)
FfC2H2-ZFP32	v5-209491	g7729.t1	0.262166	NaN	NaN	1578	360.667	1217.33	269.333	288.667	0.221249	0.80037	High Sequence Divergence Value (pS>=0.75)
FfC2H2-ZFP34	v5-209612	g7607.t1	0.157302	NaN	NaN	1041	256.417	784.583	111.333	209.667	0.141901	0.81768	High Sequence Divergence Value (pS>=0.75)
FfC2H2-ZFP36	v5-210122	g7351.t1	0.374737	NaN	NaN	1536	382.667	1153.33	340.167	314.833	0.294942	0.822735	High Sequence Divergence Value (pS>=0.75)
FfC2H2-ZFP46	v5-210712	g9139.t1	0.282735	NaN	NaN	372	87.9167	284.083	66.9167	73.0833	0.235553	0.83128	High Sequence Divergence Value (pS>=0.75)
FfC2H2-ZFP47	v5-210790	g8965.t1	0.45047	NaN	NaN	792	191.083	600.917	203.5	161.5	0.338649	0.845181	High Sequence Divergence Value (pS>=0.75)
FfC2H2-ZFP48	v5-210805	g8980.t1	0.365416	NaN	NaN	825	192.333	632.667	183	148	0.289252	0.769497	High Sequence Divergence Value (pS>=0.75)
