# Supplementary material for: Genome-Wide Identification and Expression Analysis of the Cys2His2 Zinc Finger Protein Gene Family in Flammulina filiformis
Source: J Fungi (Basel). 2024 Sep 11;10(9):644. doi: 10.3390/jof10090644 (PMC11433517; doi:10.3390/jof10090644)
Supplement: Supplementary file 1 [file jof-10-00644-s001.zip › Table S5 FPKM values of 58 FfC2H2-ZFP genes.xlsx]

## Sheet: Sheet1
Table S5 FPKM values of 58 FfC2H2-ZFP genes
Gene ID	VM_1	VM_2	VM_3	PR_1	PR_2	PR_3	YFBC_1	YFBC_2	YFBC_3	YFBS_1	YFBS_2	YFBS_3	FBC_1	FBC_2	FBC_3	FBS_1	FBS_2	FBS_3
FfZFP1	15.32	14.42	15.71	42.17	31.29	35.09	43.26	44.36	42.44	40.23	43.51	38.64	39.45	36.85	39.18	41.82	39.23	38.85
FfZFP2	0.22	0.7	0.4	0.09	0.35	0.23	0.26	0.07	0.19	0.3	0.61	0.61	0.38	0.42	0.33	0.69	0.5	0.71
FfZFP3	25.05	25	23.92	22.91	27.26	26.33	22.72	23.17	24.43	35.69	30	25.11	27.86	30.66	27.71	35.67	34.56	30.8
FfZFP4	5.22	7.07	6.22	5.7	5.74	4.87	7.79	8.55	9.3	7.28	4.29	5.67	15.8	14.1	13.44	8.27	8.44	8.11
FfZFP5	59.27	55.79	39.49	43.52	46.21	47.82	35.96	42.98	41.16	26.87	23.75	22.91	34.61	34.23	35.46	34.28	31.44	33.57
FfZFP6	39.87	38.61	36.51	90.61	74.51	75.77	45.83	45.7	51.44	107.77	120.83	251.01	46.03	44.38	44.8	193.79	227.6	190.94
FfZFP7	5.12	5.65	5.43	5.22	13.49	14.2	7.39	6.93	8.14	10.17	11.96	10.8	4.21	3.98	3.4	8.11	9.01	8.82
FfZFP8	11.1	10.18	9.43	8.57	5.42	5.94	13.55	13.37	14.84	8.64	5.41	4.39	8.94	8.12	7.79	5.4	6.33	5.35
FfZFP9	0.11	0.2	0.1	0	0.09	0.09	0.1	0.04	0	0.05	0.09	0.05	0.1	0.28	0.11	0	0.05	0
FfZFP10	46.33	45.06	47.07	50.93	64.53	59.81	57.31	60.93	59.4	60.63	50.2	35.59	82.49	87.86	86.55	64.53	58.1	62.87
FfZFP11	0.51	1.24	0.76	570.99	407.94	396.9	7.59	3.45	5.1	345.04	342.14	199.37	7.67	5.81	5.34	280.31	292.37	264.01
FfZFP12	37.13	37.94	38.6	40.97	31.28	32.54	48.09	41.06	45.5	23.59	21.94	17.67	28.2	31.56	31.49	16.98	19.2	15.23
FfZFP13	2.61	2.75	2.14	2.07	2.77	2.16	1.17	1.38	1.53	1.81	0.99	1.01	2.29	2.21	2.68	2.2	2.43	3.04
FfZFP14	0.49	0.65	0.63	0.88	2.24	2.69	1.86	2.25	1.89	1.69	1.81	1.49	0.73	1.54	1.26	3.24	2.51	4.37
FfZFP15	24.71	26.83	23.99	29.67	20.37	21.57	28.51	31.07	32.92	15.17	12.41	9.99	31.42	31.26	32.32	17.31	16.94	17.3
FfZFP16	0	0	0	0	0	0	0	0	0	0	0	0	0	0	0	0	0	0
FfZFP17	0.26	0.12	0.41	9.23	8.01	9.68	17.68	18.87	18.24	2.05	1.35	1.7	6.81	5.61	6.22	1.39	2.44	1.5
FfZFP18	1.63	1.64	1.37	0.2	1.22	0.94	0.82	1.12	0.91	0.56	1.01	0.49	0.3	0.6	0.89	0.59	0.43	1.05
FfZFP19	8.94	10.36	8.98	16.54	15.92	15.22	8.22	8.33	9.66	16.85	13.5	8.98	14.85	15.47	13.05	16.2	17.72	17.38
FfZFP20	0	0	0	0	0	0	0	0	0	0.07	0	0	0	0	0	0	0	0
FfZFP21	1.44	0.7	0.93	3.76	2.16	2.4	1.63	1.4	2.29	1.86	0.86	1.33	2.43	2.67	2.47	1.75	1.79	1.8
FfZFP22	6.63	6.37	6.35	0	0.12	0.04	0.44	0.59	0.58	0.04	0.04	0.04	0.73	0.8	0.67	0.05	0.05	0.05
FfZFP23	0	0	0	0	0	0	0	0	0	0	0	0	0	0	0	0	0	0
FfZFP24	0.6	0.49	0.54	0.46	0.1	0.15	0.29	0.15	0.1	0	0.1	0.15	0.4	0.44	0.13	0.06	0.06	0.25
FfZFP25	0.79	0.59	0.37	14	0.92	0.51	0.23	0.19	0.36	0.09	0.11	0.08	4.21	3.87	5.67	0.09	0.05	0.05
FfZFP26	0.41	0.53	0.47	84.44	1.55	1.73	2.68	2.24	2.21	0.17	0.05	0.79	34.41	35.68	44.91	0.24	0.3	0.43
FfZFP27	48.53	43.69	73.65	154.33	214.56	209.69	192.48	200.43	190.15	132.51	109.62	100.59	70.83	82.29	84.63	90.56	92.61	99.89
FfZFP28	30.36	28.5	28.69	4.6	12.58	12	7.24	7.53	7.15	5.63	4.45	3.05	18.39	17.11	17.62	10.61	11.79	10.01
FfZFP29	5.32	5.46	3.65	18.77	28.17	27.16	8.44	9.95	10.71	39.78	39.71	21.8	27.52	24.64	41.96	34.31	33.72	45.09
FfZFP30	0.65	0.6	0.59	1.66	0.41	0.5	5.35	4.57	4.52	0.8	1.1	0.7	53.06	59.29	73.27	1.15	0.85	1.81
FfZFP31	168.98	164.11	141.1	28.93	10.15	9.79	16.01	16.18	14.53	2.04	2.17	2.05	15.57	15.21	16.42	3.83	3.44	3.02
FfZFP32	13.75	14.13	11.64	13.91	17.54	18.19	17.76	18.04	18.22	11.58	9.02	7.71	17.88	19.95	16.59	10.4	11.83	11.72
FfZFP33	94.74	93.78	91.85	22.29	25.96	29.69	14.84	11.64	11.97	27.51	36.61	53.66	12.68	10.87	9.91	24.43	31.1	26.72
FfZFP34	95.08	93.56	84.16	160.56	127.46	124.75	162.91	170.97	169.79	127.44	123.6	102.46	149.43	154.43	140.38	96.83	102.41	109.11
FfZFP35	17.72	19.82	21.79	20.88	18.79	18.58	61.67	61.77	53.62	19.41	13.18	9.97	33.26	31.72	27.33	10.46	10.83	9.16
FfZFP36	63.55	61.36	63.82	42.01	63.89	60.86	46.45	46.34	47.53	55.41	56.67	50.65	50.47	53.9	54.35	53.31	47.43	55.9
FfZFP37	11.66	11.58	11.9	18.77	39.98	38.43	26.21	25.2	26.25	16.86	18.44	19.45	32.91	31.08	31.75	20.91	20.21	24.11
FfZFP38	1.26	1.12	0.57	0.56	2.55	2.1	1.98	1.7	2.61	1.73	1.3	2.02	1.02	1.79	1.57	1.75	1.47	1.52
FfZFP39	0.63	0.37	0.5	0.27	0.93	1.03	0.72	0.81	1.14	0.02	0.1	0.09	0.55	0.53	0.45	0.21	0.13	0.08
FfZFP40	3.52	3.91	3.39	2.46	2.98	2.95	3.49	4.43	3.92	2.96	2.89	2.27	3.96	3.86	3.06	2.65	2.29	3.01
FfZFP41	0.41	0.58	0.4	1.1	0.67	0.63	1.41	0.91	1.06	0.32	0.27	0.28	0.56	0.31	0.39	0.34	0.38	0.62
FfZFP42	2.73	4.08	3.89	4.18	8.77	10.81	5.34	7.11	5.94	4.37	5.67	5.22	5.55	4.22	5.44	7.33	5.87	6.17
FfZFP43	0.41	0.47	0.46	19.18	29.63	31.93	1.69	1.33	1.89	18.84	21.06	19.72	3.66	2.6	2.95	20.83	19.48	21.93
FfZFP44	0.47	0.5	0	1.35	0.94	0.8	0.23	0.38	0.27	0	0	0	0.15	0.16	0.41	0.08	0	0
FfZFP45	0.78	0.91	1.21	0.68	0.61	1.14	0.76	0.35	0.8	0.27	0.45	1.02	0.2	0.3	0.15	0.14	0.36	0.37
FfZFP46	49.45	47.06	49.31	31.8	50.75	50.8	65.86	64.67	64.18	41	41.44	44.74	49.83	51.1	51.71	41.52	40.19	46.73
FfZFP47	0.67	0.69	1.01	14.33	2.06	2.35	0.59	0.43	0.39	8.05	11.15	10.46	2.12	1.56	2.21	8.79	9	9.53
FfZFP48	105.61	97.12	98.61	90.09	111.53	112.99	100.78	107.56	109	103.07	100.16	90.32	123.44	126.38	122.26	82.88	81.21	84.28
FfZFP49	17.36	15.17	12.46	13.84	10.19	13.07	13.27	13.87	13.3	15.37	14.73	11.89	19.52	20.81	21.39	16.29	17.56	16.27
FfZFP50	0.26	0.48	0.31	0.25	0.23	0.22	1.89	1.65	2.2	0.84	0.63	0.74	1.33	1.01	1.02	0.54	0.98	1.48
FfZFP51	0.93	0.8	1.15	3.4	2.43	2.23	1.91	1.83	1.78	1.61	1.43	1.56	1.29	1.15	1.08	0.83	1.17	1
FfZFP52	0.2	0	0.09	5.49	17.72	21.35	7.88	7.31	8.57	22.36	28.11	16.89	12	14.56	13.26	22.29	20.43	17.68
FfZFP53	618.98	635.9	586.85	23.24	41.02	36.72	492.06	488.76	496	20.26	12.81	15.08	418.38	408.62	409.32	24.85	24.17	26.51
FfZFP54	74.44	69.01	61.8	132.08	135.1	134.73	379.29	384.95	377.64	56.43	39.07	110.8	379.3	377.51	379.82	106.17	111.8	112.76
FfZFP55	0	0	0.22	1.92	0.71	0.49	0.32	0.07	0.29	0.24	0.27	0.84	0.47	0	0.35	0.17	0.17	0.17
FfZFP56	0.33	0.4	0.3	0.96	1.61	1.13	56.25	60.14	58.06	6.79	1.28	1.96	71.52	68.7	67.86	20.03	19.65	17.96
FfZFP57	17.4	17.59	16.04	0.57	1.2	0.08	1.65	2.52	2.49	1.34	0.8	1.01	1.13	0.62	1.05	1.12	1.52	0.94
FfZFP58	1.46	1.73	1.37	0.77	0.54	0.74	0.49	0.45	0.42	0.69	0.52	0.55	0.57	0.52	0.61	0.56	0.61	0.68
